# Supplementary material for: Maternal preconception circulating blood biomarker mixtures, child behavioural symptom scores and the potential mediating role of neonatal brain microstructure: the S-PRESTO cohort
Source: Transl Psychiatry. 2023 Feb 3;13:38. doi: 10.1038/s41398-023-02332-6 (PMC9898508; doi:10.1038/s41398-023-02332-6)
Supplement: Supplementary file 2 — Supplementary Table [file 41398_2023_2332_MOESM2_ESM.xlsx]

## Sheet: ST1-Biomarker clustering
Clustering for all preconception circulating biomarkers (n=67)
Cluster1	Cluster2	Cluster3	Cluster4	Cluster5	Cluster6
2-hydroxybutyrate	Alpha Tocopherol	ADMA	Betaine	Creatinine	Choline
3-hydroxybutyrate	Creatine	Alanine	Cobalamin	Cysteine	Dimethylglycine
Acetoacetate	Gamma Tocopherol	Arginine	Folate	Homocysteine	MMA
	Histidine	Asparagine	Trimethylamine N-oxide	Neopterin
	Homoarginine	Glutamine	Vitamin D3	SDMA
	Methylnicotinamide	Glycine		Trigonelline
	Vitamin A	Lysine		alpha-ketoglutarate
		Methionine
		Ornithine
		Proline
		Serine
		Threonine
		Tyrosine
Cluster7	Cluster8	Cluster9	Cluster10	Cluster11
3-hydroxyisobutyrate	Flavin monophosphate	Pyridoxal	Aspartate	Anthralinic acid
Cystathionine	Riboflavin	Pyridoxal phosphate	Glutamate	Hydroxyanthralinic acid
Isoleucine		Pyridoxic acid	Nicotinamide	Hydroxykynurenine
Leucine		Thiamine		Kynurenic acid
Methioninesulfate		Thiamine monophosphate		Kynurenine
Phenylalanine				Picolinic acid
Trimethyllysine				Quinolinic acid
Tryptophan				Xanthurenic acid
Valine
m1Histidine
m3Histidine
Clustering for preconception circulating metabolites (n=46)
Cluster1	Cluster2	Cluster3	Cluster4	Cluster5	Cluster6	Cluster7	Cluster8
Creatinine	Pyridoxal	2-hydroxybutyrate	Asparagine	3-hydroxyisobutyrate	ADMA	Anthralinic acid	Aspartate
Cysteine	Pyridoxic acid	3-hydroxybutyrate	Glutamine	Creatine	Alanine	Hydroxyanthralinic acid	Glutamate
Dimethylglycine	Thiamine monophosphate	Acetoacetate	Glycine	Cystathionine	Arginine	Hydroxykynurenine
Flavin monophosphate			Serine	Methioninesulfate	Homoarginine	Kynurenic acid
Homocysteine				Trimethylamine N-oxide	Ornithine	Kynurenine
MMA				Trimethyllysine	Proline	Picolinic acid
Methylnicotinamide				1-Methylhistidine	Tyrosine	Quinolinic acid
Neopterin				3-Methylhistidine		Xanthurenic acid
SDMA
Trigonelline
alpha-ketoglutarate
Clustering for preconception circulating micronutrients (n=12) and essential amino acids (n=9)
Cluster1	Cluster2	Cluster3	Cluster4	Cluster5	Cluster6	Cluster7
Choline	Alpha Tocopherol	Lysine	Isoleucine	Riboflavin	Betaine	Nicotinamide
Gamma Tocopherol	Pyridoxal phosphate	Methionine	Leucine		Cobalamin	Vitamin A
Histidine	Thiamine	Threonine	Phenylalanine		Folate
			Tryptophan		Vitamin D3
			Valine

## Sheet: ST2-Neuroimaging_parameters
MRI Protocol
Conventional 3D T1-weighted sequence:
Field of view = 256mm x 256mm
Voxel size = 1mm isotropic
TR = 1900ms
TE = 3.03ms
TI = 907ms
GRAPPA parallel imaging acceleration factor = 2.
Diffusion Weighted Imaging:
Single shot EPI technique
B values = 0, 1000 (30 directions) and 2000 (30 directions)
Field of view = 204mm x 204mm
Voxel size = 2mm isotropic
Slices = 72,
TR = 3100ms
TE = 91ms,
Flip angle = 90 degrees
Acceleration factor =3.

## Sheet: ST3-Descriptive
Covariate	Category		Conceived but lost to follow-upc					Conceived and available for analysis					P-valuea
			N	%	Mean	SD		N	%	Mean	SD
Overall			279					196
Child sex	Girl		79	0.283154				89	0.454082				1
	Boy		93	0.333333				107	0.545918
Maternal ethnicity	Chinese		213	0.763441				146	0.744898				0.295114
	Indian		25	0.0896057				16	0.0816327
	Malay		33	0.11828				32	0.163265
	Mixed ethnicity		8	0.0286738				2	0.0102041
Mother's highest educational level	University degree or above		196	0.702509				143	0.729592				0.589369
	Polytechnic or below		83	0.297491				53	0.270408
Household incomeb			222		5.83333	2.19505		163		6.30061	2.07315		0.0337467
Maternal age at preconception visit			279		30.674	3.23677		196		30.6572	3.2758		0.955874
Maternal preconception BMI			275		23.5482	4.63681		194		22.8446	4.01398		0.0804009
Nulliparity	No		100	0.358423				76	0.387755				0.619732
	Yes		177	0.634409				120	0.612245
Gestational age at birth (weeks)			177		38.9183	1.30317		196		38.7843	1.36286		0.332633
Maternal mental health score			181		55.1102	15.0337		136		52.8423	13.6992		0.162892
Abbreviation: body-mass index (BMI), Child Behavior Checklist (CBCL), standard deviation (SD)
a P-values for differences were estimated from chi-squared test for categorical characteristics and from t-test for continuous characteristics
b Household income was categorized into levels 1 to 10 indicating the lowest to the highest household income group. We used the 10 levels of household income as a continuous variable in our analyses.
c Loss-to-follow-up may be due to miscarriage, multiple pregnancy, still birth, withdrawal, medical conditions, intend to delivery in other hospital, and without biomarker and CBCL data.
Covariate	Category		Recruited but not pregnant within 12 months or lost to follow-upc					Available for analysis					P-valuea
			N	%	Mean	SD		N	%	Mean	SD
Overall			836					196
Child sex	Girl		79	0.0944976				89	0.454082				1
	Boy		93	0.111244				107	0.545918
Maternal ethnicity	Chinese		598	0.715311				146	0.744898				0.573424
	Indian		90	0.107656				16	0.0816327
	Malay		132	0.157895				32	0.163265
	Others		16	0.0191388				2	0.0102041
Mother's highest educational level	University degree or above		492	0.588517				143	0.729592				0.000839503
	Polytechnic or below		331	0.395933				53	0.270408
Household incomeb			675		5.75111	2.21614		163		6.30061	2.07315		0.00300238
Maternal age at preconception visit			823		31.4722	3.81584		196		30.6572	3.2758		0.00265286
Maternal preconception BMI			810		24.0602	5.53529		194		22.8446	4.01398		0.000526121
Nulliparity	No		278	0.332536				76	0.387755				0.256604
	Yes		536	0.641148				120	0.612245
Gestational age at birth (weeks)			177		38.9183	1.30317		196		38.7843	1.36286		0.332633
Maternal mental health score			545		56.2743	15.6854		136		52.8423	13.6992		0.0118696
Abbreviation: body-mass index (BMI), Child Behavior Checklist (CBCL), standard deviation (SD)
a P-values for differences were estimated from chi-squared test for categorical characteristics and from t-test for continuous characteristics
b Household income was categorized into levels 1 to 10 indicating the lowest to the highest household income group. We used the 10 levels of household income as a continuous variable in our analyses.
c Loss-to-follow-up may be due to miscarriage, multiple pregnancy, still birth, withdrawal, medical conditions, intend to delivery in other hospital, and without biomarker and CBCL data.

## Sheet: ST4-Median&IQR (biomarkers)
Biomarker	Units	Preconception
		Full sample			BKMR sample			Mediation samplea
		N	Median	IQR	N	Median	IQR	N	Median	IQR
2hydroxybutyrate	μmol/L	342	35.552	15.4996	109	33.1918	15.2161	60	32.9647	12.1521
3hydroxybutyrate	μmol/L	342	34.6729	33.5813	109	36.4088	32.7539	60	32.6152	22.8923
3hydroxyisobutyrate	μmol/L	342	13.2056	4.6054	109	13.1367	4.71867	60	13.3538	4.41238
Acetoacetate	μmol/L	342	20.3131	14.3548	109	21.2565	13.4591	60	19.6981	11.7124
ADMA	μmol/L	973	0.464	0.095	109	0.465	0.107	63	0.46	0.062
Alanine	μmol/L	342	319.889	103.015	109	333.326	121.489	60	343.748	108.036
alphaketoglutarate	μmol/L	342	7.09023	1.73256	109	7.08589	1.81886	60	7.28418	1.70473
AlphaTocopherol	μmol/L	973	32.53	8.88	109	30.73	9.99	63	33.22	10.82
Anthralinicacid	nmol//L	957	13.5	5.26058	109	13.6	4.8	61	14.4	5.29124
Arginine	μmol/L	973	72.9	22.9	109	73.1	24	63	72.6	23.65
Asparagine	μmol/L	342	50.8813	11.3443	109	52.4934	9.91948	60	52.5891	8.3349
Aspartate	μmol/L	342	5.24768	1.74782	109	5.11135	1.70377	60	5.22252	1.95574
Betaine	μmol/L	973	39.6	10.3	109	40.9	12.3	63	38.2	11.5
Choline	μmol/L	973	8.06	1.93	109	8.1	1.47	63	8.31	1.95
Cobalamin	pmol/L	976	243	121	109	247	115	59	250	105.5
Creatine	μmol/L	973	46.6	22.8	109	50.3	20.8	63	50.4	20.55
Creatinine	μmol/L	973	61.2	11	109	60.2	10.9	63	61.3	12.4
Cystathionine	μmol/L	972	0.134	0.064	109	0.138	0.071	63	0.135	0.0688
Cysteine	μmol/L	973	254	32	109	253	27	63	256	29.5
Dimethylglycine	μmol/L	973	3.33	0.98	109	3.29	0.95	63	3.4	0.955
Flavinmonophosphate	nmol//L	972	14.2	6.625	109	13.8	6.8	63	15.2	9.1
Folate	nmol/L	976	28.4	38.275	109	34	41.1	59	22.2	40.15
GammaTocopherol	μmol/L	973	1.69	0.97	109	1.7	0.84	63	1.69	1.18
Glutamate	μmol/L	342	38.8484	17.9998	109	39.1288	15.922	60	40.586	22.4697
Glutamine	μmol/L	342	499.479	82.4572	109	501.142	81.7581	60	503.563	102.871
Glycine	μmol/L	342	238.71	61.8617	109	244.023	55.4826	60	240.504	58.2795
Histidine	μmol/L	973	71.9	9.3	109	73.1	9.4	63	71.9	9.7
Homoarginine	μmol/L	973	3.09	1.35	109	2.97	1.28	63	3.15	1.455
Homocysteine	μmol/L	973	7.35	2.69	109	7.02	2.76	63	7.24	2.715
Hydroxyanthralinicacid	nmol//L	957	36.8	16.8	109	36	16.1	61	36.3	13
Hydroxykynurenine	nmol/L	957	34.6	16.3	109	36.7	14.9	61	33.2	15.8
Isoleucine	μmol/L	342	58.6472	13.4364	109	61.3109	14.3813	60	59.3433	15.1199
Kynurenicacid	nmol//L	972	41.5	16.55	109	42	15.5	63	43.7	14.95
Kynurenine	μmol/L	972	1.24	0.35	109	1.24	0.34	63	1.27	0.33
Leucine	μmol/L	342	107.979	20.4716	109	109.863	23.065	60	109.068	20.9207
Lysine	μmol/L	342	175.383	37.6049	109	179.48	33.9293	60	178.996	45.1692
m1Histidine	μmol/L	973	3.47	5.05	109	3.81	6.78	63	3.35	4.65
m3Histidine	μmol/L	973	3.48	1.09	109	3.82	1.31	63	3.59	1.285
Methionine	μmol/L	973	27.6	5.8	109	27.3	5.7	63	27.4	5.85
Methioninesulfate	μmol/L	973	0.641	0.185	109	0.65	0.191	63	0.642	0.192
Methylnicotinamide	nmol//L	972	113	65.8827	109	113	78.2	63	115	61
MMA	μmol/L	342	0.129819	0.0553728	109	0.129999	0.0597038	60	0.128864	0.0743939
Neopterin	nmol//L	957	11.2	5.27	109	10.9	2.98	61	11.5	5.1
Nicotinamide	nmol//L	948	534.833	249	109	468	209	61	538	198
Ornithine	μmol/L	342	59.5479	15.905	109	61.1081	16.9262	60	60.4397	16.5402
Phenylalanine	μmol/L	342	58.3616	7.7919	109	58.6155	7.85607	60	58.3966	8.17909
Picolinicacid	nmol//L	972	30	14.0368	109	30	14.4	63	27.2506	13.75
Proline	μmol/L	342	138.062	46.3616	109	150.587	53.298	60	149.414	52.7626
Pyridoxal	nmol//L	972	9.605	5.97	109	9.73	4.85	63	10	8.67
Pyridoxalphosphate	nmol//L	972	54.55	46.95	109	53.1	39.2	63	56.4	63.95
Pyridoxicacid	nmol//L	972	14	10.7875	109	13.58	9.22	63	13.98	16.32
Quinolinicacid	nmol//L	972	321	113	109	322	113	63	330	110.5
Riboflavin	nmol//L	972	11.8	13.98	109	11.5	15.15	63	13.7	17.675
SDMA	μmol/L	973	0.489	0.089	109	0.482	0.088	63	0.511	0.109
Serine	μmol/L	342	118.529	30.9783	109	123.283	31.7143	60	123.485	35.3176
Thiamine	nmol//L	972	1.77	1.1825	109	1.77	1.32	63	1.89	1.655
Thiaminemonophosphate	nmol//L	972	6.16	2.8325	109	6.26	3.17	63	5.93	3.525
Threonine	μmol/L	342	129.442	47.0218	109	133.529	55.6015	60	131.478	49.1696
Trigonelline	μmol/L	972	0.142	0.194175	109	0.139	0.1864	63	0.179	0.21845
TrimethylamineNoxide	μmol/L	973	2.19	2.11	109	2.25	2.29	63	2.09	1.75
Trimethylysine	μmol/L	973	0.597	0.284	109	0.637	0.357	63	0.608	0.232
Tryptophan	μmol/L	972	57.1	11.325	109	57.6	9.5	63	57.1	12.3
Tyrosine	μmol/L	342	58.0328	13.5494	109	57.2764	16.576	60	58.3694	17.2727
Valine	μmol/L	342	232.55	43.9064	109	240.179	42.0585	60	232.462	41.8091
VitaminA	μmol/L	973	1.46	0.41	109	1.5	0.41	63	1.48	0.36
VitaminD3	nmol//L	973	52.06	24.42	109	53.49	26	63	53.05	27.75
Xanthurenicacid	nmol//L	972	12.9	7.1825	109	13.5	7.6	63	12.7	6.7
a Mediation analysis for the associations of preconception thiamine with child behaviour checklist (CBCL) scores, mediatied via neonatal orientation dispersion index (ODI) at the right subthalamic nucleus.

## Sheet: ST5-PCV.AllBio.11Clusters-CBCL
Abbreviation: Bayesian kernel machine regression (BKMR); Child Behavior Checklist (CBCL); confidence interval (CI); inverse probability weighting (IPW); Markov chain Monte Carlo (MCMC); posterior inclusion probability (PIP); standard error (SE)
a Model 1 adjusted for child sex, age at CBCL assessment, maternal ethnicity, mother’s highest education, household income, maternal age at preconception visit, nulliparity, maternal preconception body-mass index, and gestational age at birth. Model 2 additionally adjusted for maternal preconception mental health score.
b Conditional PIPs within the same cluster may not add up to 1 because of rounding.
c Effect estimates from BKMR indicate the difference in the mean outcome when a single exposure is fixed at its 75th percentile as compared to when it is fixed at its 25th percentile, when all of the other exposures are fixed at their median value.
d Rhat is the potential scale reduction factor. An Rhat of 1.1 can be interpreted as a potential reduction of 10% in posterior interval width, given infinite iterations.
e Missingness model for IPW-1 to account for potential selection bias due to loss to follow-up was based on household income.
f Missingness model for IPW-2 to account for potential selection bias due to loss to follow-up was based on mother's highest educational level, household income, maternal age, and maternal preconception body-mass index.
ST5. Associations of preconception biomarkers with CBCL scores when considering all 67 biomarkers (11 clusters) simultaneously
This table presents the associations that meet the following criteria
(1) Cluster PIP is greater than 0.5;
(2) Conditional PIP for one biomarker in the corresponding cluster is greater than 0.5;
(3) MCMC effective sample sizes are greater than 100 for all biomarkers in the cluster;
(4) Rhat (potential scale reduction factor) are smaller than 1.1 for all biomarkers in the cluster.
Category	Timepoint	Cluster	Biomarker	CBCL Outcome	CBCL Outcome	Modela	BKMR							Linear regression (complete data)						Linear regression (IPW-1)						Linear regression (IPW-2)
							Sample size	Cluster PIP	Conditional PIPb	Estimatec	SE	MCMC effective sample size	Rhat	Sample size	Beta	SE	P-value	95% CI (Lower)	95% CI (Upper)	Sample size	Beta	SE	P-value	95% CI (Lower)	95% CI (Upper)	Sample size	Beta	SE	P-value	95% CI (Lower)	95% CI (Upper)
AllBiomarkers	PCV	9	Thiaminemonophosphate	sc3raw_log_z	Somatic complaints	m1	160	0.618333	0.833423	0.177526	0.211554	266	1.09328	178	0.236231	0.0809691	0.00352798	0.0775316	0.39493	178	0.224741	0.0844335	0.00777364	0.0592509	0.39023	178	0.224403	0.0868952	0.00981009	0.0540881	0.394717
AllBiomarkers	PCV	9	Thiamine	sc3raw_log_z	Somatic complaints	m1	160	0.618333	0.0766577	0.00765079	0.0481957	1635	1.0189	178	0.16084	0.0773054	0.0374724	0.00932143	0.312359	178	0.158953	0.0839911	0.0584248	-0.00566967	0.323575	178	0.172913	0.0853053	0.0426636	0.00571445	0.340111
AllBiomarkers	PCV	9	Pyridoxalphosphate	sc3raw_log_z	Somatic complaints	m1	160	0.618333	0.0434501	0.000956709	0.0219347	1046	1.04375	178	0.120308	0.0745642	0.106639	-0.0258376	0.266454	178	0.120584	0.0739311	0.102884	-0.0243212	0.265489	178	0.141718	0.0763238	0.0633393	-0.00787644	0.291313
AllBiomarkers	PCV	9	Pyridoxal	sc3raw_log_z	Somatic complaints	m1	160	0.618333	0.0248518	0.00018386	0.0117545	998	1.02936	178	0.0875184	0.0600647	0.145097	-0.0302084	0.205245	178	0.0946012	0.0628622	0.132351	-0.0286088	0.217811	178	0.107481	0.0670708	0.109045	-0.0239779	0.23894
AllBiomarkers	PCV	9	Pyridoxicacid	sc3raw_log_z	Somatic complaints	m1	160	0.618333	0.0216173	0.000162289	0.0110756	1248	1.01265	178	0.0827989	0.0643621	0.198285	-0.0433509	0.208949	178	0.100123	0.0660753	0.129698	-0.0293842	0.229631	178	0.118564	0.0702383	0.0914069	-0.0191032	0.256231
AllBiomarkers	PCV	6	Dimethylglycine	sc8raw_log_z	Internalizing	m1	160	0.516133	0.586799	-0.0589411	0.139218	454	1.03053	178	-0.174652	0.0907437	0.0542699	-0.35251	0.00320539	178	-0.170961	0.0897186	0.0567115	-0.34681	0.00488717	178	-0.195048	0.0953271	0.0407475	-0.381889	-0.00820675
AllBiomarkers	PCV	6	Choline	sc8raw_log_z	Internalizing	m1	160	0.516133	0.241863	-0.00187521	0.063978	436	1.04655	178	-0.0461897	0.0853089	0.588204	-0.213395	0.121016	178	-0.0651864	0.0885234	0.461503	-0.238692	0.108319	178	-0.0687842	0.0895054	0.442195	-0.244215	0.106646
AllBiomarkers	PCV	6	MMA	sc8raw_log_z	Internalizing	m1	160	0.516133	0.171338	0.00606225	0.0917558	204	1.0354	170	0.0396299	0.0661378	0.549038	-0.0900001	0.16926	170	-0.00014741	0.0669325	0.998243	-0.131335	0.13104	170	0.00936556	0.0728018	0.897639	-0.133326	0.152057
AllBiomarkers	PCV	8	Flavinmonophosphate	sc8raw_log_z	Internalizing	m2	109	0.827667	0.624003	0.188856	0.24338	145	1.05422	117	0.176582	0.102209	0.0840497	-0.0237476	0.376913	117	0.218529	0.101056	0.0305836	0.0204587	0.416599	117	0.231777	0.103339	0.0249053	0.0292314	0.434322
AllBiomarkers	PCV	8	Riboflavin	sc8raw_log_z	Internalizing	m2	109	0.827667	0.375997	0.115381	0.216637	524	1.06093	117	0.18214	0.0925715	0.0491189	0.0006997	0.36358	117	0.23614	0.0946427	0.0125931	0.0506408	0.42164	117	0.247437	0.0981399	0.0116933	0.0550826	0.439791
AllBiomarkers	PCV	9	Thiamine	sc8raw_log_z	Internalizing	m2	109	0.767667	0.774946	0.220405	0.231437	163	1.07855	117	0.311554	0.089496	0.000499166	0.136142	0.486966	117	0.333445	0.0880591	0.000152721	0.160849	0.506041	117	0.338511	0.090798	0.000192867	0.160547	0.516475
AllBiomarkers	PCV	9	Thiaminemonophosphate	sc8raw_log_z	Internalizing	m2	109	0.767667	0.109553	0.0252083	0.10142	164	1.03693	117	0.241057	0.0952987	0.0114229	0.0542716	0.427843	117	0.242512	0.0940103	0.0098906	0.0582517	0.426772	117	0.243359	0.098213	0.013217	0.0508613	0.435856
AllBiomarkers	PCV	9	Pyridoxalphosphate	sc8raw_log_z	Internalizing	m2	109	0.767667	0.0491099	0.00369308	0.0333841	440	1.04103	117	0.149207	0.0953996	0.117812	-0.0377758	0.336191	117	0.165538	0.0886481	0.0618509	-0.00821208	0.339288	117	0.188596	0.0921205	0.0406314	0.00803951	0.369152
AllBiomarkers	PCV	9	Pyridoxicacid	sc8raw_log_z	Internalizing	m2	109	0.767667	0.0368215	0.00299832	0.0277641	1169	1.01204	117	0.146122	0.0900229	0.104554	-0.0303228	0.322567	117	0.169357	0.0833451	0.0421544	0.0060002	0.332713	117	0.181026	0.0882338	0.0402022	0.00808796	0.353964
AllBiomarkers	PCV	9	Pyridoxal	sc8raw_log_z	Internalizing	m2	109	0.767667	0.0295701	0.000460804	0.0147977	1045	1.00926	117	0.0956987	0.0843319	0.256465	-0.0695918	0.260989	117	0.109922	0.075593	0.145912	-0.0382406	0.258084	117	0.123881	0.0815266	0.128632	-0.035911	0.283673
AllBiomarkers	PCV	9	Thiamine	sc3raw_log_z	Somatic complaints	m2	109	0.740967	0.512529	0.13031	0.197002	359	1.05429	117	0.307455	0.104746	0.0033327	0.102154	0.512756	117	0.337545	0.0930105	0.000284407	0.155244	0.519845	117	0.368796	0.0916968	5.77279e-05	0.189071	0.548522
AllBiomarkers	PCV	9	Thiaminemonophosphate	sc3raw_log_z	Somatic complaints	m2	109	0.740967	0.376715	0.120952	0.227086	340	1.03818	117	0.28437	0.103946	0.00622403	0.0806353	0.488105	117	0.312555	0.102426	0.00227699	0.111799	0.513311	117	0.310328	0.110908	0.00514081	0.092949	0.527707
AllBiomarkers	PCV	9	Pyridoxalphosphate	sc3raw_log_z	Somatic complaints	m2	109	0.740967	0.0467857	0.0026941	0.0265014	586	1.03118	117	0.149147	0.111091	0.179412	-0.0685909	0.366885	117	0.179919	0.102136	0.0781437	-0.0202679	0.380106	117	0.208683	0.104797	0.0464482	0.00327984	0.414086
AllBiomarkers	PCV	9	Pyridoxicacid	sc3raw_log_z	Somatic complaints	m2	109	0.740967	0.0423321	0.00193277	0.0235697	1655	1.01815	117	0.141141	0.110089	0.19982	-0.0746333	0.356916	117	0.178842	0.102052	0.0796945	-0.0211797	0.378863	117	0.203938	0.104784	0.0516227	-0.00143904	0.409316
AllBiomarkers	PCV	9	Pyridoxal	sc3raw_log_z	Somatic complaints	m2	109	0.740967	0.0216384	0.000486879	0.0141708	1773	1.02379	117	0.139322	0.115582	0.22805	-0.0872184	0.365863	117	0.16782	0.108817	0.123021	-0.0454619	0.381101	117	0.192844	0.111156	0.0827582	-0.025021	0.410709
AllBiomarkers	PCV	8	Flavinmonophosphate	sc10raw_log_z	Total problems	m2	109	0.630967	0.557293	0.0909792	0.167542	252	1.03318	117	0.122852	0.112347	0.274174	-0.097349	0.343052	117	0.173068	0.121438	0.154114	-0.0649512	0.411088	117	0.190504	0.124559	0.126158	-0.0536314	0.43464
AllBiomarkers	PCV	8	Riboflavin	sc10raw_log_z	Total problems	m2	109	0.630967	0.442707	0.0657632	0.15452	569	1.02989	117	0.116832	0.101936	0.251741	-0.0829629	0.316628	117	0.18377	0.111684	0.0998777	-0.0351306	0.402671	117	0.191531	0.117737	0.103785	-0.0392331	0.422295
AllBiomarkers	PCV	6	Dimethylglycine	sc8raw_log_z	Internalizing	m2	109	0.618867	0.583755	-0.0873665	0.155238	222	1.03659	117	-0.206871	0.141944	0.145004	-0.485082	0.0713403	117	-0.234168	0.12161	0.0541589	-0.472524	0.00418779	117	-0.249162	0.129523	0.0543927	-0.503027	0.00470224
AllBiomarkers	PCV	6	Choline	sc8raw_log_z	Internalizing	m2	109	0.618867	0.261284	-0.0214586	0.075399	835	1.02256	117	-0.156162	0.104706	0.135847	-0.361385	0.0490614	117	-0.140729	0.11673	0.227971	-0.369519	0.0880605	117	-0.150982	0.118391	0.20221	-0.38303	0.0810649
AllBiomarkers	PCV	6	MMA	sc8raw_log_z	Internalizing	m2	109	0.618867	0.154961	-0.00154274	0.0406518	598	1.02934	114	-0.0280919	0.0842895	0.738924	-0.193299	0.137115	114	-0.0960109	0.074107	0.195123	-0.241261	0.0492388	114	-0.0976149	0.0770694	0.205304	-0.248671	0.053441
AllBiomarkers	PCV	6	Dimethylglycine	sc2raw_log_z	Anxious/Depressed	m2	109	0.603867	0.668304	-0.0918381	0.169719	555	1.03765	117	-0.298623	0.113249	0.00836758	-0.520592	-0.0766547	117	-0.286154	0.106771	0.00736044	-0.495424	-0.0768835	117	-0.312871	0.110301	0.00456062	-0.52906	-0.0966821
AllBiomarkers	PCV	6	Choline	sc2raw_log_z	Anxious/Depressed	m2	109	0.603867	0.171782	-0.00892031	0.0523119	630	1.02274	117	-0.119811	0.108245	0.26836	-0.331972	0.0923499	117	-0.0991061	0.109063	0.363508	-0.312871	0.114658	117	-0.115904	0.113976	0.309194	-0.339298	0.107489
AllBiomarkers	PCV	6	MMA	sc2raw_log_z	Anxious/Depressed	m2	109	0.603867	0.159914	0.000469543	0.0503107	405	1.02157	114	-0.010937	0.0885626	0.901715	-0.18452	0.162646	114	-0.0509207	0.0784853	0.516473	-0.204752	0.102911	114	-0.0524742	0.0821989	0.523226	-0.213584	0.108636
AllBiomarkers	PCV	9	Thiamine	sc2raw_log_z	Anxious/Depressed	m2	109	0.5868	0.528687	0.0894438	0.167885	399	1.04995	117	0.266095	0.106157	0.0121893	0.0580273	0.474164	117	0.264177	0.102628	0.0100496	0.0630258	0.465328	117	0.239537	0.107301	0.0255894	0.0292274	0.449847
AllBiomarkers	PCV	9	Thiaminemonophosphate	sc2raw_log_z	Anxious/Depressed	m2	109	0.5868	0.154113	0.0123167	0.0674656	1443	1.02199	117	0.200084	0.0926258	0.0307627	0.0185371	0.38163	117	0.182053	0.0894524	0.0418316	0.00672603	0.357379	117	0.185664	0.0835422	0.0262568	0.0219209	0.349406
AllBiomarkers	PCV	9	Pyridoxalphosphate	sc2raw_log_z	Anxious/Depressed	m2	109	0.5868	0.131277	0.00597038	0.0782119	410	1.0247	117	0.150879	0.0951167	0.112682	-0.0355497	0.337308	117	0.154409	0.0902509	0.0871028	-0.0224831	0.331301	117	0.150352	0.0898099	0.0941076	-0.0256751	0.32638
AllBiomarkers	PCV	9	Pyridoxicacid	sc2raw_log_z	Anxious/Depressed	m2	109	0.5868	0.0994092	0.00694228	0.0433059	1570	1.01278	117	0.144851	0.0953874	0.128873	-0.0421078	0.331811	117	0.151195	0.0948857	0.111061	-0.0347813	0.337171	117	0.135701	0.0981438	0.166764	-0.0566608	0.328063
AllBiomarkers	PCV	9	Pyridoxal	sc2raw_log_z	Anxious/Depressed	m2	109	0.5868	0.0865144	0.00144439	0.0217638	1061	1.01741	117	0.0952083	0.102975	0.355187	-0.106623	0.29704	117	0.101274	0.1029	0.325016	-0.100409	0.302957	117	0.0804859	0.104802	0.442498	-0.124926	0.285898
AllBiomarkers	PCV	8	Riboflavin	sc3raw_log_z	Somatic complaints	m2	109	0.5827	0.529546	0.0871936	0.174301	703	1.03527	117	0.16842	0.0952115	0.0769096	-0.0181944	0.355035	117	0.201403	0.0937091	0.0316153	0.0177337	0.385073	117	0.230526	0.0968511	0.0173027	0.040698	0.420354
AllBiomarkers	PCV	8	Flavinmonophosphate	sc3raw_log_z	Somatic complaints	m2	109	0.5827	0.470454	0.0786261	0.175635	209	1.03029	117	0.127555	0.104933	0.224144	-0.078114	0.333224	117	0.144736	0.10684	0.175513	-0.0646701	0.354141	117	0.176642	0.109238	0.105871	-0.0374653	0.390749
AllBiomarkers	PCV	8	Flavinmonophosphate	dsm2raw_log_z	Anxiety problems	m2	109	0.5571	0.663914	0.0889308	0.198121	109	1.08006	117	0.124042	0.107335	0.247823	-0.0863343	0.334417	117	0.174488	0.113808	0.125233	-0.0485761	0.397552	117	0.189897	0.118578	0.109276	-0.0425155	0.42231
AllBiomarkers	PCV	8	Riboflavin	dsm2raw_log_z	Anxiety problems	m2	109	0.5571	0.336086	0.0206848	0.0869645	671	1.03165	117	0.0885728	0.0945895	0.349072	-0.0968227	0.273968	117	0.15239	0.104884	0.146244	-0.053184	0.357963	117	0.15949	0.110794	0.150005	-0.0576668	0.376646
AllBiomarkers	PCV	6	Dimethylglycine	dsm2raw_log_z	Anxiety problems	m2	109	0.544467	0.59067	-0.0651211	0.146818	302	1.02822	117	-0.213614	0.116296	0.066238	-0.441555	0.0143265	117	-0.223788	0.124006	0.0711274	-0.466839	0.0192626	117	-0.233509	0.126504	0.0649118	-0.481457	0.0144385
AllBiomarkers	PCV	6	MMA	dsm2raw_log_z	Anxiety problems	m2	109	0.544467	0.2084	-0.00716205	0.0638252	212	1.05749	114	0.0120054	0.0828435	0.884777	-0.150368	0.174379	114	-0.0650288	0.0802617	0.41782	-0.222342	0.0922843	114	-0.0567354	0.0903238	0.529917	-0.23377	0.120299
AllBiomarkers	PCV	6	Choline	dsm2raw_log_z	Anxiety problems	m2	109	0.544467	0.200931	-0.000967631	0.0463118	839	1.02098	117	-0.0083368	0.117656	0.943511	-0.238942	0.222269	117	0.0158808	0.125997	0.8997	-0.231074	0.262835	117	0.0188545	0.125864	0.880921	-0.227838	0.265547
AllBiomarkers	PCV	9	Thiamine	sc10raw_log_z	Total problems	m2	109	0.5291	0.506206	0.06485	0.133962	447	1.02913	117	0.236909	0.10036	0.0182452	0.0402045	0.433614	117	0.284941	0.104516	0.00640494	0.08009	0.489792	117	0.292616	0.108175	0.00683012	0.0805924	0.50464
AllBiomarkers	PCV	9	Thiaminemonophosphate	sc10raw_log_z	Total problems	m2	109	0.5291	0.172746	0.014097	0.0675052	764	1.02614	117	0.181798	0.09542	0.0567488	-0.00522517	0.368821	117	0.200083	0.0996805	0.0447239	0.00470914	0.395457	117	0.208146	0.104518	0.0464286	0.00328983	0.413002
AllBiomarkers	PCV	9	Pyridoxicacid	sc10raw_log_z	Total problems	m2	109	0.5291	0.126378	0.00714559	0.0407109	1777	1.02304	117	0.105997	0.0950054	0.264551	-0.0802132	0.292208	117	0.146477	0.0968153	0.130292	-0.0432813	0.336235	117	0.161444	0.102241	0.114325	-0.038949	0.361837
AllBiomarkers	PCV	9	Pyridoxal	sc10raw_log_z	Total problems	m2	109	0.5291	0.107289	0.000793402	0.0206836	1535	1.01411	117	0.0378881	0.0853602	0.657143	-0.129418	0.205194	117	0.0641414	0.0860373	0.455965	-0.104492	0.232775	117	0.0873787	0.0939893	0.352544	-0.0968403	0.271598
AllBiomarkers	PCV	9	Pyridoxalphosphate	sc10raw_log_z	Total problems	m2	109	0.5291	0.0873811	0.00277995	0.0294204	946	1.01491	117	0.076427	0.100312	0.446125	-0.120185	0.273039	117	0.111438	0.100316	0.266626	-0.085182	0.308058	117	0.143654	0.106876	0.178909	-0.0658227	0.353131
AllBiomarkers	PCV	9	Thiamine	dsm1raw_log_z	Affective problems	m2	109	0.528967	0.547861	0.0672584	0.136288	1080	1.06719	117	0.254981	0.100307	0.0110219	0.0583791	0.451583	117	0.272559	0.0969056	0.00491387	0.0826242	0.462494	117	0.308185	0.0976932	0.00160707	0.116706	0.499664
AllBiomarkers	PCV	9	Thiaminemonophosphate	dsm1raw_log_z	Affective problems	m2	109	0.528967	0.183376	0.0181863	0.081416	795	1.01503	117	0.170232	0.108288	0.115945	-0.0420134	0.382477	117	0.186595	0.111397	0.0939244	-0.0317424	0.404932	117	0.210012	0.120712	0.0818975	-0.026583	0.446608
AllBiomarkers	PCV	9	Pyridoxicacid	dsm1raw_log_z	Affective problems	m2	109	0.528967	0.110971	0.00430795	0.0313125	1610	1.01358	117	0.130543	0.0969257	0.178034	-0.0594315	0.320517	117	0.150678	0.0920986	0.101828	-0.0298349	0.331192	117	0.167179	0.0939603	0.0751988	-0.0169833	0.351341
AllBiomarkers	PCV	9	Pyridoxalphosphate	dsm1raw_log_z	Affective problems	m2	109	0.528967	0.0923184	0.00190973	0.028679	1612	1.01468	117	0.0778513	0.109761	0.478151	-0.137281	0.292983	117	0.0960002	0.10287	0.350707	-0.105625	0.297625	117	0.13002	0.106183	0.220765	-0.0780977	0.338138
AllBiomarkers	PCV	9	Pyridoxal	dsm1raw_log_z	Affective problems	m2	109	0.528967	0.0654736	0.000875313	0.0163678	903	1.01771	117	0.0785524	0.103048	0.445887	-0.123422	0.280526	117	0.0868374	0.0988963	0.379908	-0.106999	0.280674	117	0.108102	0.0963444	0.261846	-0.080733	0.296937
AllBiomarkers	PCV	6	Dimethylglycine	sc10raw_log_z	Total problems	m2	109	0.518567	0.761908	-0.0952847	0.155609	155	1.04482	117	-0.226946	0.115634	0.0496903	-0.45359	-0.000303035	117	-0.256023	0.12073	0.0339532	-0.492654	-0.0193925	117	-0.266477	0.123683	0.0311992	-0.508895	-0.024059
AllBiomarkers	PCV	6	MMA	sc10raw_log_z	Total problems	m2	109	0.518567	0.12406	-0.000727535	0.0324824	437	1.01734	114	-0.0255738	0.0909104	0.778474	-0.203758	0.152611	114	-0.115528	0.0800772	0.149101	-0.27248	0.0414228	114	-0.113992	0.0831986	0.170649	-0.277062	0.0490771
AllBiomarkers	PCV	6	Choline	sc10raw_log_z	Total problems	m2	109	0.518567	0.114032	-0.00303478	0.0319691	1100	1.01624	117	-0.0512057	0.0977015	0.600207	-0.242701	0.140289	117	-0.0186938	0.114096	0.869855	-0.242322	0.204934	117	-0.0206076	0.11572	0.858659	-0.247419	0.206204

## Sheet: ST6-PCV.Metabolites-CBCL
Abbreviation: Bayesian kernel machine regression (BKMR); Child Behavior Checklist (CBCL); confidence interval (CI); inverse probability weighting (IPW); Markov chain Monte Carlo (MCMC); posterior inclusion probability (PIP); standard error (SE)
a Model 1 adjusted for child sex, age at CBCL assessment, maternal ethnicity, mother’s highest education, household income, maternal age at preconception visit, nulliparity, maternal preconception body-mass index, and gestational age at birth. Model 2 additionally adjusted for maternal preconception mental health score.
b Conditional PIPs within the same cluster may not add up to 1 because of rounding.
c Effect estimates from BKMR indicate the difference in the mean outcome when a single exposure is fixed at its 75th percentile as compared to when it is fixed at its 25th percentile, when all of the other exposures are fixed at their median value.
d Rhat is the potential scale reduction factor. An Rhat of 1.1 can be interpreted as a potential reduction of 10% in posterior interval width, given infinite iterations.
ST6. Associations of preconception metabolites with CBCL scores when considering 46 metabolites (8 clusters) simultaneously
This table presents the associations that meet the following criteria
(1) Cluster PIP is greater than 0.5;
(2) Conditional PIP for one biomarker in the corresponding cluster is greater than 0.5;
(3) MCMC effective sample sizes are greater than 100 for all biomarkers in the cluster;
(4) Rhat (potential scale reduction factor) are smaller than 1.1 for all biomarkers in the cluster.
Category	Timepoint	Cluster	Biomarker	CBCL Outcome	CBCL Outcome	Modela	BKMR
							Sample size	Cluster PIP	Conditional PIPb	Estimatec	SE	MCMC effective sample size	Rhat
Metabolites	PCV	2	Pyridoxal	dsm3raw_log_z	Pervasive developmental problems	m2	113	0.8928	0.0319594	0.00584111	0.0419982	3044	1.00687
Metabolites	PCV	2	Pyridoxicacid	dsm3raw_log_z	Pervasive developmental problems	m2	113	0.8928	0.135118	0.0402713	0.124488	388	1.01528
Metabolites	PCV	2	Thiaminemonophosphate	dsm3raw_log_z	Pervasive developmental problems	m2	113	0.8928	0.832923	0.324807	0.2394	319	1.03942
Metabolites	PCV	2	Pyridoxal	sc3raw_log_z	Somatic complaints	m2	113	0.823067	0.0538636	0.00322116	0.0250048	888	1.01817
Metabolites	PCV	2	Pyridoxicacid	sc3raw_log_z	Somatic complaints	m2	113	0.823067	0.0712781	0.00531435	0.0347616	1526	1.01899
Metabolites	PCV	2	Thiaminemonophosphate	sc3raw_log_z	Somatic complaints	m2	113	0.823067	0.874858	0.296428	0.240714	311	1.03169
Metabolites	PCV	2	Pyridoxal	sc8raw_log_z	Internalizing	m2	113	0.695567	0.123017	0.00421495	0.0391118	781	1.0381
Metabolites	PCV	2	Pyridoxicacid	sc8raw_log_z	Internalizing	m2	113	0.695567	0.19447	0.0157276	0.0690476	6362	1.02309
Metabolites	PCV	2	Thiaminemonophosphate	sc8raw_log_z	Internalizing	m2	113	0.695567	0.682513	0.143477	0.193228	644	1.05784
Metabolites	PCV	2	Pyridoxal	sc6raw_log_z	Attention	m2	113	0.687533	0.0898866	0.00515647	0.0351323	3340	1.01128
Metabolites	PCV	2	Pyridoxicacid	sc6raw_log_z	Attention	m2	113	0.687533	0.30001	0.0523654	0.134578	179	1.02021
Metabolites	PCV	2	Thiaminemonophosphate	sc6raw_log_z	Attention	m2	113	0.687533	0.610104	0.130605	0.193987	276	1.03356
Metabolites	PCV	7	Anthralinicacid	sc4raw_log_z	Withdrawn	m2	113	0.639567	0.0666076	-0.00627342	0.0518436	492	1.02542
Metabolites	PCV	7	Hydroxyanthralinicacid	sc4raw_log_z	Withdrawn	m2	113	0.639567	0.0210559	0.000491033	0.0181586	1386	1.01499
Metabolites	PCV	7	Hydroxykynurenine	sc4raw_log_z	Withdrawn	m2	113	0.639567	0.0595195	0.00398656	0.0341819	834	1.00941
Metabolites	PCV	7	Kynurenicacid	sc4raw_log_z	Withdrawn	m2	113	0.639567	0.0441966	6.99688e-05	0.0339977	293	1.02994
Metabolites	PCV	7	Kynurenine	sc4raw_log_z	Withdrawn	m2	113	0.639567	0.0753635	0.00927147	0.0544251	909	1.02037
Metabolites	PCV	7	Picolinicacid	sc4raw_log_z	Withdrawn	m2	113	0.639567	0.642935	-0.148152	0.218709	242	1.04274
Metabolites	PCV	7	Quinolinicacid	sc4raw_log_z	Withdrawn	m2	113	0.639567	0.0346589	0.00239191	0.028606	1295	1.01225
Metabolites	PCV	7	Xanthurenicacid	sc4raw_log_z	Withdrawn	m2	113	0.639567	0.0556627	0.00136675	0.0582051	533	1.01701
Metabolites	PCV	5	3hydroxyisobutyrate	sc1raw_log_z	Emotion	m2	113	0.580833	0.0662267	-0.00581335	0.0423397	2132	1.02606
Metabolites	PCV	5	Creatine	sc1raw_log_z	Emotion	m2	113	0.580833	0.672826	-0.101945	0.149855	484	1.05838
Metabolites	PCV	5	Cystathionine	sc1raw_log_z	Emotion	m2	113	0.580833	0.0681779	-0.00519792	0.0409718	693	1.02191
Metabolites	PCV	5	Methioninesulfate	sc1raw_log_z	Emotion	m2	113	0.580833	0.0505595	-0.0021051	0.0224815	1506	1.01725
Metabolites	PCV	5	TrimethylamineNoxide	sc1raw_log_z	Emotion	m2	113	0.580833	0.0367288	-0.000984427	0.0180332	3523	1.00964
Metabolites	PCV	5	Trimethylysine	sc1raw_log_z	Emotion	m2	113	0.580833	0.0256528	0.000113128	0.0119933	1991	1.0137
Metabolites	PCV	5	m1Histidine	sc1raw_log_z	Emotion	m2	113	0.580833	0.0421234	0.000314333	0.0155187	2403	1.03776
Metabolites	PCV	5	m3Histidine	sc1raw_log_z	Emotion	m2	113	0.580833	0.0377044	-0.00210407	0.0246061	5787	1.01722

## Sheet: ST7-PCV.Micronutrients&EAA-CBCL
Abbreviation: Bayesian kernel machine regression (BKMR); Child Behavior Checklist (CBCL); confidence interval (CI); inverse probability weighting (IPW); Markov chain Monte Carlo (MCMC); posterior inclusion probability (PIP); standard error (SE)
a Model 1 adjusted for child sex, age at CBCL assessment, maternal ethnicity, mother’s highest education, household income, maternal age at preconception visit, nulliparity, maternal preconception body-mass index, and gestational age at birth. Model 2 additionally adjusted for maternal preconception mental health score.
b Conditional PIPs within the same cluster may not add up to 1 because of rounding.
c Effect estimates from BKMR indicate the difference in the mean outcome when a single exposure is fixed at its 75th percentile as compared to when it is fixed at its 25th percentile, when all of the other exposures are fixed at their median value.
d Rhat is the potential scale reduction factor. An Rhat of 1.1 can be interpreted as a potential reduction of 10% in posterior interval width, given infinite iterations.
ST7. Associations of preconception micronutrients and essential amino acids (EAA) with CBCL scores when considering 12 micronutrients and 9 EAAs (7 clusters) simultaneously
This table presents the associations that meet the following criteria
(1) Cluster PIP is greater than 0.5;
(2) Conditional PIP for one biomarker in the corresponding cluster is greater than 0.5;
(3) MCMC effective sample sizes are greater than 100 for all biomarkers in the cluster;
(4) Rhat (potential scale reduction factor) are smaller than 1.1 for all biomarkers in the cluster.
Category	Timepoint	Cluster	Biomarker	CBCL Outcome	CBCL Outcome	Modela	BKMR
							Sample size	Cluster PIP	Conditional PIPb	Estimatec	SE	MCMC effective sample size	Rhat
Micronutrients&EAA	PCV	2	AlphaTocopherol	dsm3raw_log_z	Pervasive developmental problems	m2	109	0.9461	0.0134235	0.00275075	0.0299569	2623	1.00983
Micronutrients&EAA	PCV	2	Pyridoxalphosphate	dsm3raw_log_z	Pervasive developmental problems	m2	109	0.9461	0.0284325	0.00657137	0.0467778	1499	1.00916
Micronutrients&EAA	PCV	2	Thiamine	dsm3raw_log_z	Pervasive developmental problems	m2	109	0.9461	0.958144	0.391119	0.200015	118	1.09106
Micronutrients&EAA	PCV	1	Choline	dsm3raw_log_z	Pervasive developmental problems	m2	109	0.8372	0.0418857	-0.00420461	0.0340505	1314	1.01414
Micronutrients&EAA	PCV	1	GammaTocopherol	dsm3raw_log_z	Pervasive developmental problems	m2	109	0.8372	0.91161	0.241466	0.191238	249	1.04047
Micronutrients&EAA	PCV	1	Histidine	dsm3raw_log_z	Pervasive developmental problems	m2	109	0.8372	0.0465042	-0.00419435	0.0442577	1064	1.00958
Micronutrients&EAA	PCV	4	Isoleucine	sc4raw_log_z	Withdrawn	m2	109	0.825733	0.0508639	-0.00900603	0.053298	1184	1.01212
Micronutrients&EAA	PCV	4	Leucine	sc4raw_log_z	Withdrawn	m2	109	0.825733	0.0852979	-0.0218739	0.0909078	973	1.00702
Micronutrients&EAA	PCV	4	Phenylalanine	sc4raw_log_z	Withdrawn	m2	109	0.825733	0.0831584	-0.0168364	0.0858268	130	1.03341
Micronutrients&EAA	PCV	4	Tryptophan	sc4raw_log_z	Withdrawn	m2	109	0.825733	0.0153399	-1.4712e-05	0.0133931	1794	1.01088
Micronutrients&EAA	PCV	4	Valine	sc4raw_log_z	Withdrawn	m2	109	0.825733	0.76534	-0.234503	0.223264	182	1.0613
Micronutrients&EAA	PCV	7	Nicotinamide	sc1raw_log_z	Emotion	m2	109	0.781633	0.0771461	0.00295659	0.0325328	1522	1.01702
Micronutrients&EAA	PCV	7	VitaminA	sc1raw_log_z	Emotion	m2	109	0.781633	0.922854	-0.25815	0.272264	435	1.0661
Micronutrients&EAA	PCV	1	Choline	sc8raw_log_z	Internalizing	m2	109	0.730733	0.125536	-0.0136986	0.0591224	1684	1.00967
Micronutrients&EAA	PCV	1	GammaTocopherol	sc8raw_log_z	Internalizing	m2	109	0.730733	0.26681	0.0428688	0.116885	965	1.02149
Micronutrients&EAA	PCV	1	Histidine	sc8raw_log_z	Internalizing	m2	109	0.730733	0.607654	-0.16343	0.227595	196	1.05331
Micronutrients&EAA	PCV	2	AlphaTocopherol	sc8raw_log_z	Internalizing	m2	109	0.7193	0.0552852	0.00237128	0.0377108	2586	1.00495
Micronutrients&EAA	PCV	2	Pyridoxalphosphate	sc8raw_log_z	Internalizing	m2	109	0.7193	0.0751657	0.00436986	0.0356801	1302	1.01181
Micronutrients&EAA	PCV	2	Thiamine	sc8raw_log_z	Internalizing	m2	109	0.7193	0.869549	0.195165	0.200084	343	1.0425
Micronutrients&EAA	PCV	3	Lysine	sc2raw_log_z	Anxious/Depressed	m2	109	0.716533	0.182685	-0.0242885	0.0824236	620	1.01853
Micronutrients&EAA	PCV	3	Methionine	sc2raw_log_z	Anxious/Depressed	m2	109	0.716533	0.65361	-0.142254	0.187563	342	1.02423
Micronutrients&EAA	PCV	3	Threonine	sc2raw_log_z	Anxious/Depressed	m2	109	0.716533	0.163705	-0.0191876	0.0734957	2501	1.01014
Micronutrients&EAA	PCV	4	Isoleucine	dsm4raw_log_z	ADHD	m2	109	0.705033	0.0500213	-0.00574528	0.0407171	2622	1.00377
Micronutrients&EAA	PCV	4	Leucine	dsm4raw_log_z	ADHD	m2	109	0.705033	0.113517	-0.0217804	0.0922671	2974	1.01862
Micronutrients&EAA	PCV	4	Phenylalanine	dsm4raw_log_z	ADHD	m2	109	0.705033	0.0392889	-0.00340987	0.0306678	2726	1.00524
Micronutrients&EAA	PCV	4	Tryptophan	dsm4raw_log_z	ADHD	m2	109	0.705033	0.0802326	-0.000264651	0.0385852	702	1.01603
Micronutrients&EAA	PCV	4	Valine	dsm4raw_log_z	ADHD	m2	109	0.705033	0.71694	-0.18624	0.225448	1456	1.05684
Micronutrients&EAA	PCV	2	AlphaTocopherol	sc2raw_log_z	Anxious/Depressed	m2	109	0.700333	0.0996192	-0.00702185	0.0490635	1096	1.00932
Micronutrients&EAA	PCV	2	Pyridoxalphosphate	sc2raw_log_z	Anxious/Depressed	m2	109	0.700333	0.156211	0.0151075	0.0634135	1116	1.00576
Micronutrients&EAA	PCV	2	Thiamine	sc2raw_log_z	Anxious/Depressed	m2	109	0.700333	0.744169	0.1547	0.191774	644	1.02043
Micronutrients&EAA	PCV	2	AlphaTocopherol	sc3raw_log_z	Somatic complaints	m2	109	0.6983	0.135567	0.0102608	0.0541326	1718	1.01408
Micronutrients&EAA	PCV	2	Pyridoxalphosphate	sc3raw_log_z	Somatic complaints	m2	109	0.6983	0.100434	0.00536832	0.0364079	1998	1.01638
Micronutrients&EAA	PCV	2	Thiamine	sc3raw_log_z	Somatic complaints	m2	109	0.6983	0.763998	0.151183	0.181517	869	1.05129
Micronutrients&EAA	PCV	2	AlphaTocopherol	sc6raw_log_z	Attention	m2	109	0.696267	0.0910571	-0.00260386	0.0691085	1245	1.04242
Micronutrients&EAA	PCV	2	Pyridoxalphosphate	sc6raw_log_z	Attention	m2	109	0.696267	0.130362	0.00369137	0.0675293	296	1.06282
Micronutrients&EAA	PCV	2	Thiamine	sc6raw_log_z	Attention	m2	109	0.696267	0.778581	0.177602	0.217472	330	1.04596
Micronutrients&EAA	PCV	4	Isoleucine	sc3raw_log_z	Somatic complaints	m2	109	0.6847	0.729371	-0.196047	0.232718	186	1.03633
Micronutrients&EAA	PCV	4	Leucine	sc3raw_log_z	Somatic complaints	m2	109	0.6847	0.0965873	-0.0152429	0.071992	1233	1.00985
Micronutrients&EAA	PCV	4	Phenylalanine	sc3raw_log_z	Somatic complaints	m2	109	0.6847	0.028723	-0.000272174	0.0182319	1631	1.0081
Micronutrients&EAA	PCV	4	Tryptophan	sc3raw_log_z	Somatic complaints	m2	109	0.6847	0.0545251	0.00425256	0.0386804	641	1.01406
Micronutrients&EAA	PCV	4	Valine	sc3raw_log_z	Somatic complaints	m2	109	0.6847	0.090794	-0.0137872	0.0662139	7144	1.00647
Micronutrients&EAA	PCV	1	Choline	sc2raw_log_z	Anxious/Depressed	m2	109	0.657133	0.118596	-0.00786746	0.0451068	2232	1.00619
Micronutrients&EAA	PCV	1	GammaTocopherol	sc2raw_log_z	Anxious/Depressed	m2	109	0.657133	0.178705	0.0131034	0.0705238	428	1.01514
Micronutrients&EAA	PCV	1	Histidine	sc2raw_log_z	Anxious/Depressed	m2	109	0.657133	0.702699	-0.143774	0.196597	2543	1.0204
Micronutrients&EAA	PCV	5	Riboflavin	dsm3raw_log_z	Pervasive developmental problems	m2	109	0.655033	1	0.148059	0.171753	353	1.03321
Micronutrients&EAA	PCV	3	Lysine	dsm3raw_log_z	Pervasive developmental problems	m2	109	0.649933	0.0853934	-0.00219068	0.0325135	1689	1.00478
Micronutrients&EAA	PCV	3	Methionine	dsm3raw_log_z	Pervasive developmental problems	m2	109	0.649933	0.677454	-0.120206	0.161565	517	1.02859
Micronutrients&EAA	PCV	3	Threonine	dsm3raw_log_z	Pervasive developmental problems	m2	109	0.649933	0.237153	-0.0188405	0.0774668	1075	1.01733
Micronutrients&EAA	PCV	6	Betaine	sc6raw_log_z	Attention	m2	109	0.6402	0.136936	0.0110113	0.0740241	1077	1.01465
Micronutrients&EAA	PCV	6	Cobalamin	sc6raw_log_z	Attention	m2	109	0.6402	0.0778403	0.000487202	0.0745896	310	1.09458
Micronutrients&EAA	PCV	6	Folate	sc6raw_log_z	Attention	m2	109	0.6402	0.719359	0.1738	0.243255	457	1.03322
Micronutrients&EAA	PCV	6	VitaminD3	sc6raw_log_z	Attention	m2	109	0.6402	0.0658648	-0.000419502	0.053172	698	1.02994
Micronutrients&EAA	PCV	6	Betaine	dsm4raw_log_z	ADHD	m2	109	0.6246	0.0696446	0.00408646	0.0356758	2153	1.01087
Micronutrients&EAA	PCV	6	Cobalamin	dsm4raw_log_z	ADHD	m2	109	0.6246	0.0452556	0.00158515	0.0219532	2898	1.00639
Micronutrients&EAA	PCV	6	Folate	dsm4raw_log_z	ADHD	m2	109	0.6246	0.834454	0.223743	0.264574	280	1.04522
Micronutrients&EAA	PCV	6	VitaminD3	dsm4raw_log_z	ADHD	m2	109	0.6246	0.0506457	0.00295332	0.0382336	2636	1.00699
Micronutrients&EAA	PCV	7	Nicotinamide	sc4raw_log_z	Withdrawn	m2	109	0.6204	0.332957	0.0431743	0.110735	1166	1.01347
Micronutrients&EAA	PCV	7	VitaminA	sc4raw_log_z	Withdrawn	m2	109	0.6204	0.667043	-0.0473486	0.128126	551	1.01545
Micronutrients&EAA	PCV	2	AlphaTocopherol	dsm1raw_log_z	Affective problems	m2	109	0.6109	0.109019	0.00220845	0.0336709	1322	1.01528
Micronutrients&EAA	PCV	2	Pyridoxalphosphate	dsm1raw_log_z	Affective problems	m2	109	0.6109	0.122169	0.00402328	0.0326588	2061	1.02157
Micronutrients&EAA	PCV	2	Thiamine	dsm1raw_log_z	Affective problems	m2	109	0.6109	0.768811	0.117408	0.165912	488	1.0287
Micronutrients&EAA	PCV	7	Nicotinamide	sc8raw_log_z	Internalizing	m2	109	0.605733	0.311083	0.0230058	0.079201	1679	1.00762
Micronutrients&EAA	PCV	7	VitaminA	sc8raw_log_z	Internalizing	m2	109	0.605733	0.688917	-0.0921531	0.168178	446	1.01446
Micronutrients&EAA	PCV	7	Nicotinamide	dsm3raw_log_z	Pervasive developmental problems	m2	109	0.605567	0.499147	0.0607148	0.123105	787	1.0278
Micronutrients&EAA	PCV	7	VitaminA	dsm3raw_log_z	Pervasive developmental problems	m2	109	0.605567	0.500853	-0.0495076	0.112606	1041	1.00902
Micronutrients&EAA	PCV	6	Betaine	sc2raw_log_z	Anxious/Depressed	m2	109	0.585367	0.184728	0.0130738	0.0633863	1506	1.00881
Micronutrients&EAA	PCV	6	Cobalamin	sc2raw_log_z	Anxious/Depressed	m2	109	0.585367	0.171516	-0.00203003	0.0430829	1138	1.0145
Micronutrients&EAA	PCV	6	Folate	sc2raw_log_z	Anxious/Depressed	m2	109	0.585367	0.515403	0.0840665	0.170058	184	1.02237
Micronutrients&EAA	PCV	6	VitaminD3	sc2raw_log_z	Anxious/Depressed	m2	109	0.585367	0.128353	0.00755417	0.0561139	1477	1.0126
Micronutrients&EAA	PCV	7	Nicotinamide	sc2raw_log_z	Anxious/Depressed	m2	109	0.583233	0.310625	0.0172104	0.0717781	1489	1.00941
Micronutrients&EAA	PCV	7	VitaminA	sc2raw_log_z	Anxious/Depressed	m2	109	0.583233	0.689375	-0.0997376	0.189299	537	1.02783
Micronutrients&EAA	PCV	2	AlphaTocopherol	sc10raw_log_z	Total problems	m2	109	0.578067	0.129339	0.00221879	0.0429774	3411	1.00566
Micronutrients&EAA	PCV	2	Pyridoxalphosphate	sc10raw_log_z	Total problems	m2	109	0.578067	0.146062	0.00468041	0.0448649	2191	1.01501
Micronutrients&EAA	PCV	2	Thiamine	sc10raw_log_z	Total problems	m2	109	0.578067	0.724599	0.101685	0.158486	715	1.02659
Micronutrients&EAA	PCV	5	Riboflavin	sc3raw_log_z	Somatic complaints	m2	109	0.568467	1	0.16219	0.209167	243	1.04182
Micronutrients&EAA	PCV	1	Choline	sc4raw_log_z	Withdrawn	m2	109	0.562933	0.122631	-0.0092701	0.0494545	2046	1.00938
Micronutrients&EAA	PCV	1	GammaTocopherol	sc4raw_log_z	Withdrawn	m2	109	0.562933	0.648745	0.0945736	0.157338	299	1.0428
Micronutrients&EAA	PCV	1	Histidine	sc4raw_log_z	Withdrawn	m2	109	0.562933	0.228624	-0.0234164	0.0861765	952	1.01446
Micronutrients&EAA	PCV	7	Nicotinamide	sc6raw_log_z	Attention	m2	109	0.561633	0.325064	0.014416	0.0840913	1624	1.01666
Micronutrients&EAA	PCV	7	VitaminA	sc6raw_log_z	Attention	m2	109	0.561633	0.674936	-0.0585822	0.154342	488	1.02233
Micronutrients&EAA	PCV	5	Riboflavin	dsm4raw_log_z	ADHD	m2	109	0.560933	1	0.0945985	0.17343	361	1.03669
Micronutrients&EAA	PCV	7	Nicotinamide	dsm4raw_log_z	ADHD	m2	109	0.555267	0.390203	0.0170592	0.0890167	1015	1.0181
Micronutrients&EAA	PCV	7	VitaminA	dsm4raw_log_z	ADHD	m2	109	0.555267	0.609797	-0.0582003	0.122992	1629	1.0173
Micronutrients&EAA	PCV	7	Nicotinamide	dsm2raw_log_z	Anxiety problems	m2	109	0.545967	0.285365	0.0126944	0.0640625	2337	1.01354
Micronutrients&EAA	PCV	7	VitaminA	dsm2raw_log_z	Anxiety problems	m2	109	0.545967	0.714635	-0.0860856	0.145215	999	1.02254
Micronutrients&EAA	PCV	5	Riboflavin	sc2raw_log_z	Anxious/Depressed	m2	109	0.536967	1	0.113693	0.167863	184	1.0405
Micronutrients&EAA	PCV	2	AlphaTocopherol	sc4raw_log_z	Withdrawn	m2	109	0.513667	0.238092	-0.00312251	0.0568071	1310	1.00813
Micronutrients&EAA	PCV	2	Pyridoxalphosphate	sc4raw_log_z	Withdrawn	m2	109	0.513667	0.14841	0.00613277	0.0430068	2107	1.00796
Micronutrients&EAA	PCV	2	Thiamine	sc4raw_log_z	Withdrawn	m2	109	0.513667	0.613498	0.079426	0.145936	922	1.02448
Micronutrients&EAA	PCV	1	Choline	dsm1raw_log_z	Affective problems	m2	109	0.511	0.145271	-0.00192171	0.0311583	1161	1.01982
Micronutrients&EAA	PCV	1	GammaTocopherol	dsm1raw_log_z	Affective problems	m2	109	0.511	0.339074	0.0293295	0.0887327	832	1.01378
Micronutrients&EAA	PCV	1	Histidine	dsm1raw_log_z	Affective problems	m2	109	0.511	0.515656	-0.0603127	0.126431	1721	1.01283

## Sheet: ST8-Bio6_8_9-Internal-Stratify
Abbreviation: Bayesian kernel machine regression (BKMR); Child Behavior Checklist (CBCL); confidence interval (CI); inverse probability weighting (IPW); Markov chain Monte Carlo (MCMC); posterior inclusion probability (PIP); standard error (SE)
a Model 1 adjusted for child sex, age at CBCL assessment, maternal ethnicity, mother’s highest education, household income, maternal age at preconception visit, nulliparity, maternal preconception body-mass index, and gestational age at birth. Model 2 additionally adjusted for maternal preconception mental health score.
b Conditional PIPs within the same cluster may not add up to 1 because of rounding.
c Effect estimates from BKMR indicate the difference in the mean outcome when a single exposure is fixed at its 75th percentile as compared to when it is fixed at its 25th percentile, when all of the other exposures are fixed at their median value.
d Rhat is the potential scale reduction factor. An Rhat of 1.1 can be interpreted as a potential reduction of 10% in posterior interval width, given infinite iterations.
ST8. Associations of preconception biomarkers with CBCL scores when considering 67 biomarkers (11 clusters) simultaneously, stratified by ethnicity and socio-economic status
This table presents the associations of Biomarker Clusters 6, 8, and 9 with internalizing problems
Category	Timepoint	Cluster	Biomarker	CBCL Outcome	CBCL Outcome	Modela	SES	SES subgroup	BKMR							Linear regression (complete data)
									Sample size	Cluster PIP	Conditional PIPb	Estimatec	SE	MCMC effective sample size	Rhat	Sample size	Beta	SE	P-value	95% CI (Lower)	95% CI (Upper)
AllBiomarkers	PCV	6	Dimethylglycine	sc8raw_log_z	Internalizing	m1	Maternal ethnicity	Chinese	119	0.5951	0.563155	-0.0668916	0.136154	264	1.0583	133	-0.154299	0.127179	0.22504	-0.40357	0.0949733
AllBiomarkers	PCV	6	Choline	sc8raw_log_z	Internalizing	m1	Maternal ethnicity	Chinese	119	0.5951	0.268526	0.0431274	0.367303	7	1.53284	133	0.00526195	0.0909409	0.953859	-0.172982	0.183506
AllBiomarkers	PCV	6	MMA	sc8raw_log_z	Internalizing	m1	Maternal ethnicity	Chinese	119	0.5951	0.168319	0.005941	0.0459128	1101	1.03815	128	0.0555296	0.0796531	0.485713	-0.10059	0.21165
AllBiomarkers	PCV	6	Choline	sc8raw_log_z	Internalizing	m1	Maternal ethnicity	Malay	BKMR not performed due to small sample size							32	-0.0291068	0.230093	0.899336	-0.480089	0.421876
AllBiomarkers	PCV	6	Dimethylglycine	sc8raw_log_z	Internalizing	m1	Maternal ethnicity	Malay								32	-0.328237	0.25882	0.204724	-0.835525	0.17905
AllBiomarkers	PCV	6	MMA	sc8raw_log_z	Internalizing	m1	Maternal ethnicity	Malay								30	-0.0248178	0.209776	0.905825	-0.435979	0.386343
AllBiomarkers	PCV	6	Dimethylglycine	sc8raw_log_z	Internalizing	m1	Mother's educational level	Degree or above	117	0.492367	0.812809	-0.11682	0.177168	221	1.03452	133	-0.125665	0.103607	0.225169	-0.328736	0.0774054
AllBiomarkers	PCV	6	MMA	sc8raw_log_z	Internalizing	m1	Mother's educational level	Degree or above	117	0.492367	0.0981653	0.00169309	0.0302974	1103	1.02547	126	0.0312514	0.0736228	0.671216	-0.113049	0.175552
AllBiomarkers	PCV	6	Choline	sc8raw_log_z	Internalizing	m1	Mother's educational level	Degree or above	117	0.492367	0.0890258	-0.000320547	0.0267015	1047	1.01886	133	-0.00600048	0.0923069	0.948169	-0.186922	0.174921
AllBiomarkers	PCV	6	Choline	sc8raw_log_z	Internalizing	m1	Mother's educational level	Poly or below	BKMR not performed due to small sample size							45	-0.0492744	0.217885	0.821086	-0.476329	0.37778
AllBiomarkers	PCV	6	Dimethylglycine	sc8raw_log_z	Internalizing	m1	Mother's educational level	Poly or below								45	-0.432927	0.258044	0.0934005	-0.938692	0.0728388
AllBiomarkers	PCV	6	MMA	sc8raw_log_z	Internalizing	m1	Mother's educational level	Poly or below								44	0.115539	0.140837	0.412003	-0.160502	0.391581
AllBiomarkers	PCV	6	Choline	sc8raw_log_z	Internalizing	m1	Household income	HouseholdIncome1to6	89	0.351533	0.447279	-0.0223396	0.0788122	985	1.02389	97	-0.138177	0.127904	0.28	-0.388869	0.112515
AllBiomarkers	PCV	6	Dimethylglycine	sc8raw_log_z	Internalizing	m1	Household income	HouseholdIncome1to6	89	0.351533	0.351603	-0.0168483	0.0784899	1222	1.0161	97	-0.109596	0.113721	0.335181	-0.332489	0.113297
AllBiomarkers	PCV	6	MMA	sc8raw_log_z	Internalizing	m1	Household income	HouseholdIncome1to6	89	0.351533	0.201119	0.00140225	0.0362934	1032	1.02416	96	-0.0283738	0.0997489	0.776064	-0.223882	0.167134
AllBiomarkers	PCV	6	Dimethylglycine	sc8raw_log_z	Internalizing	m1	Household income	HouseholdIncome6to10	110	0.4401	0.731803	-0.0976078	0.16812	305	1.03833	124	-0.215066	0.108066	0.0465769	-0.426876	-0.00325578
AllBiomarkers	PCV	6	Choline	sc8raw_log_z	Internalizing	m1	Household income	HouseholdIncome6to10	110	0.4401	0.171325	-0.00934186	0.0570245	380	1.02734	124	-0.00297191	0.106984	0.977838	-0.21266	0.206716
AllBiomarkers	PCV	6	MMA	sc8raw_log_z	Internalizing	m1	Household income	HouseholdIncome6to10	110	0.4401	0.0968719	0.00547392	0.0445614	678	1.01931	117	0.0749173	0.0782202	0.338177	-0.0783943	0.228229
AllBiomarkers	PCV	8	Riboflavin	sc8raw_log_z	Internalizing	m1	Maternal ethnicity	Chinese	119	0.413833	0.61909	0.0167912	0.338888	6	1.59476	133	-0.000619436	0.0894455	0.994474	-0.175933	0.174694
AllBiomarkers	PCV	8	Flavinmonophosphate	sc8raw_log_z	Internalizing	m1	Maternal ethnicity	Chinese	119	0.413833	0.38091	0.000164864	0.0572307	1053	1.04331	133	-0.00592696	0.0943212	0.949895	-0.190797	0.178943
AllBiomarkers	PCV	8	Flavinmonophosphate	sc8raw_log_z	Internalizing	m1	Maternal ethnicity	Malay	BKMR not performed due to small sample size							32	0.258756	0.237963	0.276869	-0.207651	0.725163
AllBiomarkers	PCV	8	Riboflavin	sc8raw_log_z	Internalizing	m1	Maternal ethnicity	Malay								32	0.396856	0.232927	0.0884232	-0.0596819	0.853393
AllBiomarkers	PCV	8	Riboflavin	sc8raw_log_z	Internalizing	m1	Mother's educational level	Degree or above	117	0.268267	0.515159	0.00448162	0.0606194	425	1.04039	133	0.0333377	0.0865554	0.700119	-0.136311	0.202986
AllBiomarkers	PCV	8	Flavinmonophosphate	sc8raw_log_z	Internalizing	m1	Mother's educational level	Degree or above	117	0.268267	0.484841	0.00446569	0.049195	775	1.0344	133	0.0389408	0.0942728	0.679559	-0.145834	0.223716
AllBiomarkers	PCV	8	Flavinmonophosphate	sc8raw_log_z	Internalizing	m1	Mother's educational level	Poly or below	BKMR not performed due to small sample size							45	0.216007	0.169477	0.202466	-0.116167	0.548181
AllBiomarkers	PCV	8	Riboflavin	sc8raw_log_z	Internalizing	m1	Mother's educational level	Poly or below								45	0.341802	0.164849	0.0381324	0.0186986	0.664906
AllBiomarkers	PCV	8	Riboflavin	sc8raw_log_z	Internalizing	m1	Household income	HouseholdIncome1to6	89	0.623233	0.733273	0.156929	0.220908	335	1.03088	97	0.24236	0.0980957	0.0134868	0.0500926	0.434628
AllBiomarkers	PCV	8	Flavinmonophosphate	sc8raw_log_z	Internalizing	m1	Household income	HouseholdIncome1to6	89	0.623233	0.266727	0.0338099	0.10759	563	1.01909	97	0.197623	0.103375	0.0559146	-0.00499297	0.400238
AllBiomarkers	PCV	8	Riboflavin	sc8raw_log_z	Internalizing	m1	Household income	HouseholdIncome6to10	110	0.183933	0.575208	0.000504715	0.0552519	410	1.03829	124	0.0203337	0.0955802	0.83153	-0.167004	0.207671
AllBiomarkers	PCV	8	Flavinmonophosphate	sc8raw_log_z	Internalizing	m1	Household income	HouseholdIncome6to10	110	0.183933	0.424792	0.0015401	0.0490975	442	1.02669	124	0.0291812	0.108829	0.788593	-0.184123	0.242486
AllBiomarkers	PCV	9	Thiamine	sc8raw_log_z	Internalizing	m1	Maternal ethnicity	Chinese	119	0.5596	0.435787	0.0506326	0.121743	484	1.02855	133	0.209067	0.0842068	0.0130359	0.0440221	0.374113
AllBiomarkers	PCV	9	Thiaminemonophosphate	sc8raw_log_z	Internalizing	m1	Maternal ethnicity	Chinese	119	0.5596	0.345783	0.057255	0.206107	81	1.07942	133	0.18625	0.0917002	0.0422474	0.00651758	0.365983
AllBiomarkers	PCV	9	Pyridoxicacid	sc8raw_log_z	Internalizing	m1	Maternal ethnicity	Chinese	119	0.5596	0.0796998	0.00139248	0.0325519	522	1.04594	133	0.0472567	0.0850775	0.578584	-0.119495	0.214009
AllBiomarkers	PCV	9	Pyridoxalphosphate	sc8raw_log_z	Internalizing	m1	Maternal ethnicity	Chinese	119	0.5596	0.0788659	0.00327088	0.0365877	1486	1.01595	133	0.0941485	0.0878261	0.283726	-0.0779907	0.266288
AllBiomarkers	PCV	9	Pyridoxal	sc8raw_log_z	Internalizing	m1	Maternal ethnicity	Chinese	119	0.5596	0.0598642	0.000791109	0.0237624	757	1.03011	133	0.0410159	0.0865556	0.635594	-0.128633	0.210665
AllBiomarkers	PCV	9	Pyridoxal	sc8raw_log_z	Internalizing	m1	Maternal ethnicity	Malay	BKMR not performed due to small sample size							32	-0.0286984	0.306494	0.925399	-0.629426	0.572029
AllBiomarkers	PCV	9	Pyridoxalphosphate	sc8raw_log_z	Internalizing	m1	Maternal ethnicity	Malay								32	0.313837	0.308402	0.308857	-0.29063	0.918305
AllBiomarkers	PCV	9	Pyridoxicacid	sc8raw_log_z	Internalizing	m1	Maternal ethnicity	Malay								32	0.269064	0.305446	0.378378	-0.329611	0.867739
AllBiomarkers	PCV	9	Thiamine	sc8raw_log_z	Internalizing	m1	Maternal ethnicity	Malay								32	-0.109116	0.365657	0.76539	-0.825804	0.607573
AllBiomarkers	PCV	9	Thiaminemonophosphate	sc8raw_log_z	Internalizing	m1	Maternal ethnicity	Malay								32	0.268283	0.347266	0.439784	-0.412359	0.948925
AllBiomarkers	PCV	9	Thiaminemonophosphate	sc8raw_log_z	Internalizing	m1	Mother's educational level	Degree or above	117	0.3936	0.470444	0.0527644	0.131435	594	1.03339	133	0.190782	0.104265	0.0672826	-0.0135772	0.39514
AllBiomarkers	PCV	9	Thiamine	sc8raw_log_z	Internalizing	m1	Mother's educational level	Degree or above	117	0.3936	0.30708	0.0203626	0.0669702	794	1.0255	133	0.173579	0.0742105	0.0193348	0.0281267	0.319032
AllBiomarkers	PCV	9	Pyridoxalphosphate	sc8raw_log_z	Internalizing	m1	Mother's educational level	Degree or above	117	0.3936	0.102388	0.00312327	0.0285748	1326	1.01941	133	0.0689917	0.0920462	0.453536	-0.111419	0.249402
AllBiomarkers	PCV	9	Pyridoxal	sc8raw_log_z	Internalizing	m1	Mother's educational level	Degree or above	117	0.3936	0.0633469	0.00129761	0.0193059	282	1.01865	133	0.0199604	0.0886384	0.821833	-0.153771	0.193692
AllBiomarkers	PCV	9	Pyridoxicacid	sc8raw_log_z	Internalizing	m1	Mother's educational level	Degree or above	117	0.3936	0.0567412	0.000891065	0.016655	1033	1.00958	133	0.0189362	0.0864552	0.826628	-0.150516	0.188388
AllBiomarkers	PCV	9	Pyridoxal	sc8raw_log_z	Internalizing	m1	Mother's educational level	Poly or below	BKMR not performed due to small sample size							45	-0.0387024	0.263472	0.883216	-0.555107	0.477703
AllBiomarkers	PCV	9	Pyridoxalphosphate	sc8raw_log_z	Internalizing	m1	Mother's educational level	Poly or below								45	0.143154	0.20108	0.476512	-0.250963	0.53727
AllBiomarkers	PCV	9	Pyridoxicacid	sc8raw_log_z	Internalizing	m1	Mother's educational level	Poly or below								45	0.157785	0.223923	0.481035	-0.281105	0.596675
AllBiomarkers	PCV	9	Thiamine	sc8raw_log_z	Internalizing	m1	Mother's educational level	Poly or below								45	0.0277287	0.285593	0.922654	-0.532033	0.587491
AllBiomarkers	PCV	9	Thiaminemonophosphate	sc8raw_log_z	Internalizing	m1	Mother's educational level	Poly or below								45	0.200078	0.146161	0.171033	-0.0863969	0.486553
AllBiomarkers	PCV	9	Thiaminemonophosphate	sc8raw_log_z	Internalizing	m1	Household income	HouseholdIncome1to6	89	0.338667	0.306496	0.0151525	0.0808897	1400	1.01145	97	0.195024	0.112155	0.0820581	-0.0248012	0.414848
AllBiomarkers	PCV	9	Thiamine	sc8raw_log_z	Internalizing	m1	Household income	HouseholdIncome1to6	89	0.338667	0.216043	0.00631999	0.0493806	607	1.01941	97	0.147683	0.133687	0.269293	-0.114344	0.40971
AllBiomarkers	PCV	9	Pyridoxalphosphate	sc8raw_log_z	Internalizing	m1	Household income	HouseholdIncome1to6	89	0.338667	0.174016	0.00426669	0.0491228	584	1.01448	97	0.126085	0.106649	0.23711	-0.0829473	0.335117
AllBiomarkers	PCV	9	Pyridoxicacid	sc8raw_log_z	Internalizing	m1	Household income	HouseholdIncome1to6	89	0.338667	0.172638	0.00353424	0.0381384	1056	1.01382	97	0.124492	0.109962	0.25758	-0.0910346	0.340018
AllBiomarkers	PCV	9	Pyridoxal	sc8raw_log_z	Internalizing	m1	Household income	HouseholdIncome1to6	89	0.338667	0.130807	0.00119988	0.0265845	1061	1.00936	97	0.0947146	0.107998	0.380483	-0.116961	0.30639
AllBiomarkers	PCV	9	Thiaminemonophosphate	sc8raw_log_z	Internalizing	m1	Household income	HouseholdIncome6to10	110	0.817867	0.893463	0.413431	0.304784	132	1.10169	124	0.307724	0.106299	0.00379271	0.0993793	0.51607
AllBiomarkers	PCV	9	Thiamine	sc8raw_log_z	Internalizing	m1	Household income	HouseholdIncome6to10	110	0.817867	0.0661885	0.0148775	0.0696099	718	1.02195	124	0.230779	0.0849276	0.00658047	0.0643209	0.397237
AllBiomarkers	PCV	9	Pyridoxalphosphate	sc8raw_log_z	Internalizing	m1	Household income	HouseholdIncome6to10	110	0.817867	0.0309341	0.00598194	0.0424476	1869	1.02161	124	0.188362	0.115408	0.102649	-0.0378373	0.414561
AllBiomarkers	PCV	9	Pyridoxal	sc8raw_log_z	Internalizing	m1	Household income	HouseholdIncome6to10	110	0.817867	0.00578741	0.000301003	0.008052	1723	1.00774	124	0.0719299	0.115301	0.53273	-0.15406	0.29792
AllBiomarkers	PCV	9	Pyridoxicacid	sc8raw_log_z	Internalizing	m1	Household income	HouseholdIncome6to10	110	0.817867	0.00362732	0.00036835	0.00953789	5455	1.00472	124	0.0803339	0.107999	0.456972	-0.131344	0.292011
AllBiomarkers	PCV	6	Dimethylglycine	sc8raw_log_z	Internalizing	m2	Maternal ethnicity	Chinese	79	0.4991	0.58138	-0.0421571	0.114064	92	1.08234	86	-0.240558	0.14616	0.0997944	-0.527033	0.0459161
AllBiomarkers	PCV	6	Choline	sc8raw_log_z	Internalizing	m2	Maternal ethnicity	Chinese	79	0.4991	0.250451	-0.00283019	0.0532383	1204	1.02539	86	-0.101449	0.11083	0.360003	-0.318676	0.115777
AllBiomarkers	PCV	6	MMA	sc8raw_log_z	Internalizing	m2	Maternal ethnicity	Chinese	79	0.4991	0.168169	0.000107531	0.0380343	1652	1.02893	84	-0.0713892	0.101649	0.482487	-0.270622	0.127844
AllBiomarkers	PCV	6	Choline	sc8raw_log_z	Internalizing	m2	Maternal ethnicity	Malay	BKMR not performed due to small sample size							23	-0.101565	0.517942	0.844537	-1.11673	0.913602
AllBiomarkers	PCV	6	Dimethylglycine	sc8raw_log_z	Internalizing	m2	Maternal ethnicity	Malay								23	-0.450521	0.401793	0.262169	-1.23803	0.336992
AllBiomarkers	PCV	6	MMA	sc8raw_log_z	Internalizing	m2	Maternal ethnicity	Malay								23	-0.0429359	0.297389	0.885203	-0.625819	0.539947
AllBiomarkers	PCV	6	Dimethylglycine	sc8raw_log_z	Internalizing	m2	Mother's educational level	Degree or above	80	0.457333	0.616327	-0.0658745	0.1489	381	1.02345	87	-0.175683	0.172111	0.307371	-0.513022	0.161655
AllBiomarkers	PCV	6	Choline	sc8raw_log_z	Internalizing	m2	Mother's educational level	Degree or above	80	0.457333	0.251458	-0.00992257	0.0554829	686	1.03395	87	-0.108242	0.120204	0.367858	-0.343841	0.127357
AllBiomarkers	PCV	6	MMA	sc8raw_log_z	Internalizing	m2	Mother's educational level	Degree or above	80	0.457333	0.132216	-0.000791382	0.0327554	1060	1.01778	85	-0.00675715	0.105456	0.94891	-0.213451	0.199936
AllBiomarkers	PCV	6	Choline	sc8raw_log_z	Internalizing	m2	Mother's educational level	Poly or below	BKMR not performed due to small sample size							30	-0.226911	0.378292	0.54862	-0.968364	0.514542
AllBiomarkers	PCV	6	Dimethylglycine	sc8raw_log_z	Internalizing	m2	Mother's educational level	Poly or below								30	-0.471527	0.285695	0.0988496	-1.03149	0.0884349
AllBiomarkers	PCV	6	MMA	sc8raw_log_z	Internalizing	m2	Mother's educational level	Poly or below								29	0.0042906	0.204027	0.983222	-0.395602	0.404184
AllBiomarkers	PCV	6	Choline	sc8raw_log_z	Internalizing	m2	Household income	HouseholdIncome1to6	BKMR not performed due to small sample size							62	-0.180456	0.172705	0.296079	-0.518957	0.158046
AllBiomarkers	PCV	6	Dimethylglycine	sc8raw_log_z	Internalizing	m2	Household income	HouseholdIncome1to6								62	-0.157308	0.126286	0.212893	-0.404828	0.0902121
AllBiomarkers	PCV	6	MMA	sc8raw_log_z	Internalizing	m2	Household income	HouseholdIncome1to6								62	-0.0794144	0.0943505	0.399958	-0.264341	0.105513
AllBiomarkers	PCV	6	Choline	sc8raw_log_z	Internalizing	m2	Household income	HouseholdIncome6to10	BKMR not performed due to small sample size							84	-0.151935	0.131523	0.248011	-0.40972	0.105851
AllBiomarkers	PCV	6	Dimethylglycine	sc8raw_log_z	Internalizing	m2	Household income	HouseholdIncome6to10								84	-0.197767	0.209148	0.344362	-0.607698	0.212164
AllBiomarkers	PCV	6	MMA	sc8raw_log_z	Internalizing	m2	Household income	HouseholdIncome6to10								81	0.00224347	0.116109	0.984584	-0.22533	0.229817
AllBiomarkers	PCV	8	Flavinmonophosphate	sc8raw_log_z	Internalizing	m2	Maternal ethnicity	Chinese	79	0.657533	0.646254	0.0120955	0.144286	136	1.1063	86	0.0844809	0.126519	0.504304	-0.163496	0.332458
AllBiomarkers	PCV	8	Riboflavin	sc8raw_log_z	Internalizing	m2	Maternal ethnicity	Chinese	79	0.657533	0.353746	0.0251102	0.11771	679	1.06989	86	0.080366	0.108542	0.459049	-0.132376	0.293109
AllBiomarkers	PCV	8	Flavinmonophosphate	sc8raw_log_z	Internalizing	m2	Maternal ethnicity	Malay	NA							23	0.157869	0.328629	0.630951	-0.486242	0.801981
AllBiomarkers	PCV	8	Riboflavin	sc8raw_log_z	Internalizing	m2	Maternal ethnicity	Malay								23	0.375521	0.380852	0.324131	-0.370948	1.12199
AllBiomarkers	PCV	8	Flavinmonophosphate	sc8raw_log_z	Internalizing	m2	Mother's educational level	Degree or above	80	0.3951	0.514216	0.0243464	0.0914566	366	1.02774	87	0.080869	0.140622	0.565238	-0.194751	0.356489
AllBiomarkers	PCV	8	Riboflavin	sc8raw_log_z	Internalizing	m2	Mother's educational level	Degree or above	80	0.3951	0.485784	0.0262502	0.0986824	405	1.05674	87	0.0986864	0.115692	0.393653	-0.12807	0.325442
AllBiomarkers	PCV	8	Flavinmonophosphate	sc8raw_log_z	Internalizing	m2	Mother's educational level	Poly or below	BKMR not performed due to small sample size							30	0.23308	0.194347	0.230412	-0.147841	0.614001
AllBiomarkers	PCV	8	Riboflavin	sc8raw_log_z	Internalizing	m2	Mother's educational level	Poly or below								30	0.280032	0.231075	0.225564	-0.172875	0.732938
AllBiomarkers	PCV	8	Flavinmonophosphate	sc8raw_log_z	Internalizing	m2	Household income	HouseholdIncome1to6	BKMR not performed due to small sample size							62	0.159311	0.110707	0.150142	-0.0576753	0.376297
AllBiomarkers	PCV	8	Riboflavin	sc8raw_log_z	Internalizing	m2	Household income	HouseholdIncome1to6								62	0.184691	0.118698	0.119713	-0.0479562	0.417339
AllBiomarkers	PCV	8	Flavinmonophosphate	sc8raw_log_z	Internalizing	m2	Household income	HouseholdIncome6to10	BKMR not performed due to small sample size							84	0.0623337	0.141492	0.659542	-0.214991	0.339658
AllBiomarkers	PCV	8	Riboflavin	sc8raw_log_z	Internalizing	m2	Household income	HouseholdIncome6to10								84	0.0940768	0.121642	0.439291	-0.144341	0.332495
AllBiomarkers	PCV	9	Thiamine	sc8raw_log_z	Internalizing	m2	Maternal ethnicity	Chinese	79	0.585733	0.370874	0.0480642	0.124796	473	1.02948	86	0.227137	0.110296	0.0394609	0.0109577	0.443317
AllBiomarkers	PCV	9	Pyridoxalphosphate	sc8raw_log_z	Internalizing	m2	Maternal ethnicity	Chinese	79	0.585733	0.207489	0.0110515	0.0622255	241	1.04479	86	0.146416	0.102998	0.155157	-0.0554591	0.348291
AllBiomarkers	PCV	9	Pyridoxicacid	sc8raw_log_z	Internalizing	m2	Maternal ethnicity	Chinese	79	0.585733	0.158377	0.00944639	0.0587735	620	1.03952	86	0.125778	0.0995644	0.206489	-0.0693687	0.320924
AllBiomarkers	PCV	9	Thiaminemonophosphate	sc8raw_log_z	Internalizing	m2	Maternal ethnicity	Chinese	79	0.585733	0.133166	0.0101358	0.0577875	670	1.03666	86	0.161342	0.110343	0.14369	-0.0549303	0.377614
AllBiomarkers	PCV	9	Pyridoxal	sc8raw_log_z	Internalizing	m2	Maternal ethnicity	Chinese	79	0.585733	0.130093	0.00359195	0.0378169	558	1.02559	86	0.104283	0.0966306	0.2805	-0.0851125	0.293679
AllBiomarkers	PCV	9	Pyridoxal	sc8raw_log_z	Internalizing	m2	Maternal ethnicity	Malay	BKMR not performed due to small sample size							23	0.0703817	0.806892	0.930492	-1.51113	1.65189
AllBiomarkers	PCV	9	Pyridoxalphosphate	sc8raw_log_z	Internalizing	m2	Maternal ethnicity	Malay								23	0.225951	0.527585	0.668452	-0.808117	1.26002
AllBiomarkers	PCV	9	Pyridoxicacid	sc8raw_log_z	Internalizing	m2	Maternal ethnicity	Malay								23	0.475846	0.811994	0.557861	-1.11566	2.06735
AllBiomarkers	PCV	9	Thiamine	sc8raw_log_z	Internalizing	m2	Maternal ethnicity	Malay								23	0.570521	0.79459	0.472753	-0.986875	2.12792
AllBiomarkers	PCV	9	Thiaminemonophosphate	sc8raw_log_z	Internalizing	m2	Maternal ethnicity	Malay								23	0.234748	0.503007	0.640722	-0.751146	1.22064
AllBiomarkers	PCV	9	Thiamine	sc8raw_log_z	Internalizing	m2	Mother's educational level	Degree or above	80	0.496567	0.32134	0.0362342	0.102718	716	1.01939	87	0.254162	0.11749	0.0305208	0.0238816	0.484442
AllBiomarkers	PCV	9	Thiaminemonophosphate	sc8raw_log_z	Internalizing	m2	Mother's educational level	Degree or above	80	0.496567	0.307377	0.0351498	0.111539	455	1.01938	87	0.185842	0.145846	0.202581	-0.100016	0.4717
AllBiomarkers	PCV	9	Pyridoxal	sc8raw_log_z	Internalizing	m2	Mother's educational level	Degree or above	80	0.496567	0.126871	0.00263277	0.0270177	309	1.03772	87	0.0965107	0.102055	0.344314	-0.103517	0.296538
AllBiomarkers	PCV	9	Pyridoxicacid	sc8raw_log_z	Internalizing	m2	Mother's educational level	Degree or above	80	0.496567	0.123582	0.00554773	0.036788	2038	1.01798	87	0.126688	0.105917	0.231653	-0.0809083	0.334285
AllBiomarkers	PCV	9	Pyridoxalphosphate	sc8raw_log_z	Internalizing	m2	Mother's educational level	Degree or above	80	0.496567	0.12083	0.00402475	0.034025	729	1.03	87	0.120935	0.109028	0.26734	-0.09276	0.33463
AllBiomarkers	PCV	9	Pyridoxal	sc8raw_log_z	Internalizing	m2	Mother's educational level	Poly or below	BKMR not performed due to small sample size							30	-0.0491146	0.43236	0.909558	-0.896541	0.798312
AllBiomarkers	PCV	9	Pyridoxalphosphate	sc8raw_log_z	Internalizing	m2	Mother's educational level	Poly or below								30	0.166796	0.241566	0.489894	-0.306674	0.640266
AllBiomarkers	PCV	9	Pyridoxicacid	sc8raw_log_z	Internalizing	m2	Mother's educational level	Poly or below								30	0.110155	0.390442	0.777845	-0.655112	0.875422
AllBiomarkers	PCV	9	Thiamine	sc8raw_log_z	Internalizing	m2	Mother's educational level	Poly or below								30	0.557892	0.454631	0.219773	-0.333185	1.44897
AllBiomarkers	PCV	9	Thiaminemonophosphate	sc8raw_log_z	Internalizing	m2	Mother's educational level	Poly or below								30	0.201582	0.175927	0.251868	-0.143236	0.5464
AllBiomarkers	PCV	9	Pyridoxal	sc8raw_log_z	Internalizing	m2	Household income	HouseholdIncome1to6	BKMR not performed due to small sample size							62	0.0500849	0.140099	0.72072	-0.22451	0.324679
AllBiomarkers	PCV	9	Pyridoxalphosphate	sc8raw_log_z	Internalizing	m2	Household income	HouseholdIncome1to6								62	0.102311	0.100381	0.308098	-0.0944365	0.299058
AllBiomarkers	PCV	9	Pyridoxicacid	sc8raw_log_z	Internalizing	m2	Household income	HouseholdIncome1to6								62	0.0841036	0.124525	0.499425	-0.159966	0.328173
AllBiomarkers	PCV	9	Thiamine	sc8raw_log_z	Internalizing	m2	Household income	HouseholdIncome1to6								62	0.172339	0.124523	0.166363	-0.0717273	0.416404
AllBiomarkers	PCV	9	Thiaminemonophosphate	sc8raw_log_z	Internalizing	m2	Household income	HouseholdIncome1to6								62	0.0817472	0.0883447	0.354799	-0.0914085	0.254903
AllBiomarkers	PCV	9	Pyridoxal	sc8raw_log_z	Internalizing	m2	Household income	HouseholdIncome6to10	BKMR not performed due to small sample size							84	0.143901	0.13638	0.291358	-0.123404	0.411205
AllBiomarkers	PCV	9	Pyridoxalphosphate	sc8raw_log_z	Internalizing	m2	Household income	HouseholdIncome6to10								84	0.18393	0.130799	0.159664	-0.0724366	0.440297
AllBiomarkers	PCV	9	Pyridoxicacid	sc8raw_log_z	Internalizing	m2	Household income	HouseholdIncome6to10								84	0.165303	0.120187	0.169011	-0.0702623	0.400869
AllBiomarkers	PCV	9	Thiamine	sc8raw_log_z	Internalizing	m2	Household income	HouseholdIncome6to10								84	0.361193	0.113101	0.00140539	0.139515	0.582872
AllBiomarkers	PCV	9	Thiaminemonophosphate	sc8raw_log_z	Internalizing	m2	Household income	HouseholdIncome6to10								84	0.327187	0.132673	0.0136586	0.0671483	0.587225

## Sheet: ST9-PCV.Bio-CBCL-Chinese
Abbreviation: Bayesian kernel machine regression (BKMR); Child Behavior Checklist (CBCL); confidence interval (CI); inverse probability weighting (IPW); Markov chain Monte Carlo (MCMC); posterior inclusion probability (PIP); standard error (SE)
a Model 1 adjusted for child sex, age at CBCL assessment, maternal ethnicity, mother’s highest education, household income, maternal age at preconception visit, nulliparity, maternal preconception body-mass index, and gestational age at birth. Model 2 additionally adjusted for maternal preconception mental health score.
b Conditional PIPs within the same cluster may not add up to 1 because of rounding.
c Effect estimates from BKMR indicate the difference in the mean outcome when a single exposure is fixed at its 75th percentile as compared to when it is fixed at its 25th percentile, when all of the other exposures are fixed at their median value.
d Rhat is the potential scale reduction factor. An Rhat of 1.1 can be interpreted as a potential reduction of 10% in posterior interval width, given infinite iterations.
ST9. Associations of preconception biomarkers with CBCL scores when considering 67 biomarkers (11 clusters) simultaneously (among mothers of Chinese ethnicity)
This table presents the associations that meet the following criteria
(1) Cluster PIP is greater than 0.5;
(2) Conditional PIP for one biomarker in the corresponding cluster is greater than 0.5;
(3) MCMC effective sample sizes are greater than 100 for all biomarkers in the cluster;
(4) Rhat (potential scale reduction factor) are smaller than 1.1 for all biomarkers in the cluster.
Category	Timepoint	Cluster	Biomarker	CBCL Outcome	CBCL Outcome	Modela	BKMR
							Sample size	Cluster PIP	Conditional PIPb	Estimatec	SE	MCMC effective sample size	Rhat
AllBiomarkers	PCV	2	Histidine	sc2raw_log_z	Anxious/Depressed	m1	119	0.683367	0.687576	-0.170565	0.222088	186	1.04674
AllBiomarkers	PCV	2	Methylnicotinamide	sc2raw_log_z	Anxious/Depressed	m1	119	0.683367	0.0850202	-0.0111668	0.0681348	422	1.08481
AllBiomarkers	PCV	2	Homoarginine	sc2raw_log_z	Anxious/Depressed	m1	119	0.683367	0.0713624	-0.00738159	0.0495084	193	1.05284
AllBiomarkers	PCV	2	AlphaTocopherol	sc2raw_log_z	Anxious/Depressed	m1	119	0.683367	0.0459978	-0.00205868	0.0262708	813	1.01512
AllBiomarkers	PCV	2	GammaTocopherol	sc2raw_log_z	Anxious/Depressed	m1	119	0.683367	0.0387298	-0.00217649	0.0267847	2686	1.02062
AllBiomarkers	PCV	2	Creatine	sc2raw_log_z	Anxious/Depressed	m1	119	0.683367	0.0376079	-0.00250779	0.0274597	1098	1.01242
AllBiomarkers	PCV	2	VitaminA	sc2raw_log_z	Anxious/Depressed	m1	119	0.683367	0.0337057	0.000232337	0.0280847	186	1.03571
AllBiomarkers	PCV	2	Creatine	sc1raw_log_z	Emotion	m1	119	0.5866	0.657972	-0.122782	0.179758	422	1.04507
AllBiomarkers	PCV	2	Homoarginine	sc1raw_log_z	Emotion	m1	119	0.5866	0.115013	-0.0153643	0.0682664	652	1.02594
AllBiomarkers	PCV	2	Methylnicotinamide	sc1raw_log_z	Emotion	m1	119	0.5866	0.0817138	-0.00765485	0.0469482	993	1.01434
AllBiomarkers	PCV	2	VitaminA	sc1raw_log_z	Emotion	m1	119	0.5866	0.0469372	-0.00117661	0.0258246	1172	1.02509
AllBiomarkers	PCV	2	Histidine	sc1raw_log_z	Emotion	m1	119	0.5866	0.046653	-0.00249513	0.0280512	665	1.02883
AllBiomarkers	PCV	2	GammaTocopherol	sc1raw_log_z	Emotion	m1	119	0.5866	0.0403455	-0.000381902	0.0216954	1327	1.01025
AllBiomarkers	PCV	2	AlphaTocopherol	sc1raw_log_z	Emotion	m1	119	0.5866	0.0113649	-0.000177517	0.0096443	3037	1.00493
AllBiomarkers	PCV	10	Nicotinamide	dsm1raw_log_z	Affective problems	m1	119	0.545167	0.630816	0.0861092	0.158433	414	1.0705
AllBiomarkers	PCV	10	Aspartate	dsm1raw_log_z	Affective problems	m1	119	0.545167	0.206603	0.0167999	0.0738176	368	1.04635
AllBiomarkers	PCV	10	Glutamate	dsm1raw_log_z	Affective problems	m1	119	0.545167	0.16258	0.00865686	0.0636243	740	1.02043
AllBiomarkers	PCV	8	Riboflavin	dsm1raw_log_z	Affective problems	m1	119	0.501167	0.625208	-0.0439167	0.121566	458	1.04103
AllBiomarkers	PCV	8	Flavinmonophosphate	dsm1raw_log_z	Affective problems	m1	119	0.501167	0.374792	-0.0199554	0.0760187	984	1.04132
AllBiomarkers	PCV	9	Thiamine	sc6raw_log_z	Attention	m2	79	0.6597	0.609671	0.161104	0.238505	232	1.06445
AllBiomarkers	PCV	9	Thiaminemonophosphate	sc6raw_log_z	Attention	m2	79	0.6597	0.130767	0.0227562	0.0966643	269	1.03283
AllBiomarkers	PCV	9	Pyridoxal	sc6raw_log_z	Attention	m2	79	0.6597	0.088424	0.00502692	0.0424685	742	1.01525
AllBiomarkers	PCV	9	Pyridoxalphosphate	sc6raw_log_z	Attention	m2	79	0.6597	0.0881714	0.00525723	0.0444639	1091	1.01943
AllBiomarkers	PCV	9	Pyridoxicacid	sc6raw_log_z	Attention	m2	79	0.6597	0.082967	0.00603834	0.0454666	504	1.01984
AllBiomarkers	PCV	5	Homocysteine	sc2raw_log_z	Anxious/Depressed	m2	79	0.6184	0.540535	-0.125554	0.223264	191	1.10253
AllBiomarkers	PCV	5	SDMA	sc2raw_log_z	Anxious/Depressed	m2	79	0.6184	0.117238	-0.0123977	0.0641779	234	1.04085
AllBiomarkers	PCV	5	Creatinine	sc2raw_log_z	Anxious/Depressed	m2	79	0.6184	0.113842	-0.0117879	0.0662486	589	1.02422
AllBiomarkers	PCV	5	Cysteine	sc2raw_log_z	Anxious/Depressed	m2	79	0.6184	0.0915265	-0.00742242	0.0494463	1068	1.01982
AllBiomarkers	PCV	5	alphaketoglutarate	sc2raw_log_z	Anxious/Depressed	m2	79	0.6184	0.0560586	-0.000315113	0.0334873	850	1.01279
AllBiomarkers	PCV	5	Neopterin	sc2raw_log_z	Anxious/Depressed	m2	79	0.6184	0.0443618	0.00152411	0.0194877	1536	1.0093
AllBiomarkers	PCV	5	Trigonelline	sc2raw_log_z	Anxious/Depressed	m2	79	0.6184	0.0364381	-0.000203904	0.0182345	1587	1.01067
AllBiomarkers	PCV	8	Flavinmonophosphate	sc2raw_log_z	Anxious/Depressed	m2	79	0.599733	0.577479	0.0562946	0.138395	313	1.03706
AllBiomarkers	PCV	8	Riboflavin	sc2raw_log_z	Anxious/Depressed	m2	79	0.599733	0.422521	0.0377564	0.114164	1191	1.02775
AllBiomarkers	PCV	1	2hydroxybutyrate	sc2raw_log_z	Anxious/Depressed	m2	79	0.563633	0.570939	0.0727339	0.155925	264	1.06375
AllBiomarkers	PCV	1	3hydroxybutyrate	sc2raw_log_z	Anxious/Depressed	m2	79	0.563633	0.243953	0.00195546	0.060056	692	1.0235
AllBiomarkers	PCV	1	Acetoacetate	sc2raw_log_z	Anxious/Depressed	m2	79	0.563633	0.185109	0.00355193	0.0425091	1617	1.01703
AllBiomarkers	PCV	8	Flavinmonophosphate	dsm3raw_log_z	Pervasive developmental problems	m2	79	0.531633	0.505235	0.0300713	0.097934	796	1.03031
AllBiomarkers	PCV	8	Riboflavin	dsm3raw_log_z	Pervasive developmental problems	m2	79	0.531633	0.494765	0.0259683	0.104865	563	1.04145
AllBiomarkers	PCV	6	MMA	sc6raw_log_z	Attention	m2	79	0.527267	0.591921	0.0220448	0.105513	209	1.0881
AllBiomarkers	PCV	6	Dimethylglycine	sc6raw_log_z	Attention	m2	79	0.527267	0.237388	-0.001604	0.0579183	961	1.02984
AllBiomarkers	PCV	6	Choline	sc6raw_log_z	Attention	m2	79	0.527267	0.170692	0.00486227	0.0469227	705	1.02105
AllBiomarkers	PCV	8	Riboflavin	sc6raw_log_z	Attention	m2	79	0.516367	0.72668	0.0830653	0.162668	335	1.06439
AllBiomarkers	PCV	8	Flavinmonophosphate	sc6raw_log_z	Attention	m2	79	0.516367	0.27332	0.00904364	0.0580755	1868	1.02895

## Sheet: ST10-PCV.Bio-CBCL-Degree
Abbreviation: Bayesian kernel machine regression (BKMR); Child Behavior Checklist (CBCL); confidence interval (CI); inverse probability weighting (IPW); Markov chain Monte Carlo (MCMC); posterior inclusion probability (PIP); standard error (SE)
a Model 1 adjusted for child sex, age at CBCL assessment, maternal ethnicity, mother’s highest education, household income, maternal age at preconception visit, nulliparity, maternal preconception body-mass index, and gestational age at birth. Model 2 additionally adjusted for maternal preconception mental health score.
b Conditional PIPs within the same cluster may not add up to 1 because of rounding.
c Effect estimates from BKMR indicate the difference in the mean outcome when a single exposure is fixed at its 75th percentile as compared to when it is fixed at its 25th percentile, when all of the other exposures are fixed at their median value.
d Rhat is the potential scale reduction factor. An Rhat of 1.1 can be interpreted as a potential reduction of 10% in posterior interval width, given infinite iterations.
ST10. Associations of preconception biomarkers with CBCL scores when considering 67 biomarkers (11 clusters) simultaneously (among mothers with an educational level of university degree or above)
This table presents the associations that meet the following criteria
(1) Cluster PIP is greater than 0.5;
(2) Conditional PIP for one biomarker in the corresponding cluster is greater than 0.5;
(3) MCMC effective sample sizes are greater than 100 for all biomarkers in the cluster;
(4) Rhat (potential scale reduction factor) are smaller than 1.1 for all biomarkers in the cluster.
Category	Timepoint	Cluster	Biomarker	CBCL Outcome	CBCL Outcome	Modela	BKMR
							Sample size	Cluster PIP	Conditional PIPb	Estimatec	SE	MCMC effective sample size	Rhat
AllBiomarkers	PCV	10	Aspartate	sc8raw_log_z	Internalizing	m1	117	0.6272	0.659598	0.12274	0.173904	655	1.02378
AllBiomarkers	PCV	10	Nicotinamide	sc8raw_log_z	Internalizing	m1	117	0.6272	0.290072	0.0471422	0.123278	390	1.01522
AllBiomarkers	PCV	10	Glutamate	sc8raw_log_z	Internalizing	m1	117	0.6272	0.0503295	-2.49154e-05	0.0228594	983	1.02408
AllBiomarkers	PCV	10	Nicotinamide	sc4raw_log_z	Withdrawn/Depressed	m1	117	0.5893	0.524521	0.0866572	0.16361	529	1.02217
AllBiomarkers	PCV	10	Aspartate	sc4raw_log_z	Withdrawn/Depressed	m1	117	0.5893	0.390576	0.0323663	0.0929137	566	1.03104
AllBiomarkers	PCV	10	Glutamate	sc4raw_log_z	Withdrawn/Depressed	m1	117	0.5893	0.084903	-0.000242481	0.0203453	1516	1.05787
AllBiomarkers	PCV	9	Thiaminemonophosphate	sc3raw_log_z	Somatic complaints	m1	117	0.580833	0.692396	0.13926	0.204805	152	1.06315
AllBiomarkers	PCV	9	Thiamine	sc3raw_log_z	Somatic complaints	m1	117	0.580833	0.105308	0.00697269	0.0424555	1321	1.01996
AllBiomarkers	PCV	9	Pyridoxalphosphate	sc3raw_log_z	Somatic complaints	m1	117	0.580833	0.0825825	0.00447707	0.041122	997	1.08939
AllBiomarkers	PCV	9	Pyridoxicacid	sc3raw_log_z	Somatic complaints	m1	117	0.580833	0.0684075	0.00215073	0.0373772	1922	1.04804
AllBiomarkers	PCV	9	Pyridoxal	sc3raw_log_z	Somatic complaints	m1	117	0.580833	0.0513056	0.000861402	0.0232197	385	1.02232
AllBiomarkers	PCV	6	Dimethylglycine	sc2raw_log_z	Anxious/Depressed	m2	80	0.702567	0.837453	-0.194295	0.222444	104	1.095
AllBiomarkers	PCV	6	Choline	sc2raw_log_z	Anxious/Depressed	m2	80	0.702567	0.0829814	-0.00559251	0.0410483	1461	1.01483
AllBiomarkers	PCV	6	MMA	sc2raw_log_z	Anxious/Depressed	m2	80	0.702567	0.0795654	-0.000822985	0.0321363	922	1.01399
AllBiomarkers	PCV	10	Aspartate	sc2raw_log_z	Anxious/Depressed	m2	80	0.6476	0.623996	0.15109	0.23261	522	1.05239
AllBiomarkers	PCV	10	Nicotinamide	sc2raw_log_z	Anxious/Depressed	m2	80	0.6476	0.28217	0.0528793	0.15095	489	1.02391
AllBiomarkers	PCV	10	Glutamate	sc2raw_log_z	Anxious/Depressed	m2	80	0.6476	0.0938336	-0.00197527	0.0496288	223	1.02827
AllBiomarkers	PCV	10	Aspartate	sc8raw_log_z	Internalizing	m2	80	0.603467	0.665875	0.139409	0.211339	889	1.04081
AllBiomarkers	PCV	10	Nicotinamide	sc8raw_log_z	Internalizing	m2	80	0.603467	0.201281	0.0307323	0.12167	268	1.06951
AllBiomarkers	PCV	10	Glutamate	sc8raw_log_z	Internalizing	m2	80	0.603467	0.132844	-0.00925567	0.0550509	704	1.03559
AllBiomarkers	PCV	10	Aspartate	dsm2raw_log_z	Anxiety problems	m2	80	0.564933	0.744041	0.162358	0.23366	140	1.04889
AllBiomarkers	PCV	10	Nicotinamide	dsm2raw_log_z	Anxiety problems	m2	80	0.564933	0.172174	0.01936	0.0819679	1404	1.02121
AllBiomarkers	PCV	10	Glutamate	dsm2raw_log_z	Anxiety problems	m2	80	0.564933	0.0837857	-0.00174582	0.0391469	519	1.02224
AllBiomarkers	PCV	8	Riboflavin	dsm3raw_log_z	Pervasive developmental problems	m2	80	0.558533	0.54655	0.0553331	0.152929	285	1.07126
AllBiomarkers	PCV	8	Flavinmonophosphate	dsm3raw_log_z	Pervasive developmental problems	m2	80	0.558533	0.45345	0.0604496	0.156256	221	1.02897
AllBiomarkers	PCV	10	Aspartate	sc3raw_log_z	Somatic complaints	m2	80	0.511333	0.61382	0.0963261	0.187423	487	1.07002
AllBiomarkers	PCV	10	Glutamate	sc3raw_log_z	Somatic complaints	m2	80	0.511333	0.221317	-0.0161142	0.0748898	1134	1.02495
AllBiomarkers	PCV	10	Nicotinamide	sc3raw_log_z	Somatic complaints	m2	80	0.511333	0.164863	0.00866995	0.064267	920	1.01485
AllBiomarkers	PCV	10	Aspartate	sc5raw_log_z	Sleeping problems	m2	80	0.509533	0.554298	0.0851583	0.169359	1045	1.04259
AllBiomarkers	PCV	10	Nicotinamide	sc5raw_log_z	Sleeping problems	m2	80	0.509533	0.312181	0.0353975	0.105606	1864	1.0189
AllBiomarkers	PCV	10	Glutamate	sc5raw_log_z	Sleeping problems	m2	80	0.509533	0.133521	-0.0027602	0.033159	2884	1.05211

[truncated: 5 more sheets: ST11-PCV.Bio-CBCL-IncomeLv1to6, ST12-PCV.Bio-CBCL-IncomeLv6to10, ST13-PCV.Bio-Neo.MRI-Linear, ST14-Neo.MRI-CBCL-Linear, ST15-Mediation-PCV_Thiamine]
